# Supplementary material for: A protein-based cGAS-STING nanoagonist enhances T cell-mediated anti-tumor immune responses
Source: Nat Commun. 2022 Sep 28;13:5685. doi: 10.1038/s41467-022-33301-0 (PMC9515186; doi:10.1038/s41467-022-33301-0)
Supplement: Supplementary file 3 — Source Data [file 41467_2022_33301_MOESM3_ESM.xlsx]

## Sheet: figure 2e
	（d.nm）
	0.1	0	0	0
	0.11	0	0	0
	0.12	0	0	0
	0.13	0	0	0
	0.15	0	0	0
	0.16	0	0	0
	0.18	0	0	0
	0.2	0	0	0
	0.22	0	0	0
	0.24	0	0	0
	0.27	0	0	0
	0.29	0	0	0
	0.32	0	0	0
	0.36	0	0	0
	0.39	0	0	0
	0.43	0	0	0
	0.48	0	0	0
	0.53	0	0	0
	0.58	0	0	0
	0.64	0	0	0
	0.71	0	0	0
	0.78	0	0	0
	0.86	0	0	0
	0.95	0	0	0
	1.05	0	0	0
	1.16	0	0	0
	1.28	0	0	0
	1.41	0	0	0
	1.55	0	0	0
	1.71	0	0	0
	1.89	0	0	0
	2.09	0	0	0
	2.3	0	0	0
	2.54	0	0	0
	2.8	0	0	0
	3.09	0	0	0
	3.4	0	0	0
	3.75	0	0	0
	4.14	0	0	0
	4.57	0	11.764	0
	5.04	0	22.208	0
	5.55	0	29.384	0
	6.13	0	34.571	0
	6.76	0	40	10.932
	7.45	0	33.38	19.652
	8.22	0	24.196	29.568
	9.07	0	15.824	35.46
	10	0	8.78	40
	11.03	0	1.984	30.056
	12.16	0	0	21.272
	13.42	0	0	10.62
	14.8	0	0	0
	16.32	0	0	0
	18	0	0	0
	19.86	0	0	0
	21.9	0	0	0
	24.15	0	0	0
	26.64	0	0	0
	29.38	0	0	0
	32.41	0	0	0
	35.74	0	0	0
	39.42	0	0	0
	43.48	0	0	0
	47.96	0	0	0
	52.89	0	0	0
	58.34	0	0	0
	64.34	0	0	0
	70.97	0	0	0
	78.27	0	0	0
	86.33	0	0	0
	95.22	10.492	0	0
	105.02	18.544	0	0
	115.83	26.444	0	0
	127.76	26.444	0	0
	140.91	40	0	0
	155.41	31.008	0	0
	171.41	23.104	0	0
	189.06	15.12	0	0
	208.52	6.804	0	0
	229.99	0	0	0
	253.66	0	0	0
	279.77	0	0	0
	308.58	0	0	0
	340.34	0	0	0
	375.38	0	0	0
	414.02	0	0	0
	456.64	0	0	0
	503.65	0	0	0
	555.5	0	0	0
	612.68	0	0	0
	675.75	0	0	0
	745.32	0	0	0
	822.04	0	0	0
	906.67	0	0	0
	1000	0	0	0

## Sheet: figure 2f
	wavelength (nm)	Lap	wavelength (nm)	Ft	wavelength (nm)	Ft@Lap
	500	-0.00734	500.99	-0.037	500.99	-0.035
	494.9	-0.00496	497.99	-0.039	497.99	-0.0312
	489.9	0.00165	495.98	-0.041	495.98	-0.0288
	485	0.00716	494.01	-0.034	494.01	-0.0279
	479.9	0.00514	492	-0.032	492	-0.0321
	474.9	0.00771	489.98	-0.035	489.98	-0.0221
	470	0.00899	488.01	-0.031	488.01	-0.0246
	465	0.01138	485.99	-0.03	485.99	-0.018
	459.9	0.01578	483.98	-0.042	483.98	-0.0246
	454.9	0.01505	482	-0.038	482	-0.0149
	450	0.01744	479.98	-0.033	479.98	-0.0143
	444.9	0.01597	478	-0.028	478	-0.0126
	440	0.01597	475.98	-0.032	475.98	-0.0102
	434.9	0.0167	474	-0.025	474	-0.0104
	429.9	0.01377	471.98	-0.024	471.98	-0.0104
	424.9	0.01358	470	-0.025	470	-0.0077
	419.9	0.0044	467.98	-0.019	467.98	-0.0052
	414.9	0.00459	465.99	-0.022	465.99	-0.004
	410	0.0052	464.01	-0.019	464.01	-0.0023
	405	0.005506	461.99	-0.016	461.99	-0.0023
	399.9	-0.00606	460	-0.016	460	-0.0014
	394.9	-0.0053	458.01	-0.017	458.01	0.0019
	390	-0.01578	455.99	-0.014	455.99	0.0023
	385	-0.0156	454	-0.007	454	0.0042
	379.9	-0.01689	452.01	-0.012	452.01	0.0046
	374.9	-0.01487	449.98	-0.004	449.98	0.0068
	369.9	-0.01927	447.99	-0.004	447.99	0.0073
	365	-0.0167	446	-0.005	446	0.0105
	360	0.03194	444	0.001	444	0.01
	354.9	0.00716	442.01	0.005	442.01	0.0115
	350	0.01982	439.98	0.004	439.98	0.015
	344.9	0.02459	437.98	0.005	437.98	0.0133
	340	0.02184	435.99	0.013	435.99	0.0147
	335	0.02111	433.99	0.012	433.99	0.0182
	329.9	0.02037	431.99	0.018	431.99	0.0172
	324.9	0.02423	430	0.022	430	0.014
	319.9	0.03249	428	0.025	428	0.0166
	314.9	0.05286	426	0.032	426	0.0185
	310	0.09269	424	0.026	424	0.0174
	305	0.14903	422	0.038	422	0.0164
	299.9	0.20795	420	0.031	420	0.0181
	294.9	0.24741	418	0.037	418	0.0189
	290	0.26246	415.99	0.0443	415.99	0.0164
	284.9	0.25512	413.99	0.0452	413.99	0.0179
	280	0.24062	411.99	0.0544	411.99	0.0189
	275	0.25916	409.98	0.0498	409.98	0.0153
	269.9	0.47922	407.98	0.0623	407.98	0.0158
	264.9	0.75618	406.01	0.0659	406.01	0.0165
	260	0.82997	404	0.0641	404	0.0204
	255	0.82189	402	0.0732	402	0.0212
	250	0.65579	399.99	0.0794	399.99	0.0183
	245	0.48987	397.98	0.0851	397.98	0.0186
	240	0.37956	396.01	0.0917	396.01	0.0198
	234.9	0.33	394	0.0883	394	0.0246
	229.9	0.37993	391.99	0.1039	391.99	0.019
	225	0.58641	389.98	0.1086	389.98	0.0236
	220	1.11409	388.01	0.1199	388.01	0.0216
	214.9	2.01857	386	0.1177	386	0.0272
	210	2.86359	383.98	0.1285	383.98	0.0323
	204.9	3.12202	382.01	0.1321	382.01	0.0338
	200	3.02859	379.99	0.1429	379.99	0.036
			377.98	0.1575	377.98	0.04
			376	0.1523	376	0.0455
			373.99	0.1611	373.99	0.0517
			372.01	0.1726	372.01	0.0524
			369.99	0.1773	369.99	0.0618
			368.01	0.1901	368.01	0.0737
			366	0.1927	366	0.0782
			366	0.1981	366	0.0782
			362	0.2081	362	0.0907
			359.98	0.2107	359.98	0.0994
			357.99	0.2256	357.99	0.0962
			356.01	0.2313	356.01	0.1087
			353.99	0.2328	353.99	0.1182
			352.01	0.2455	352.01	0.1205
			349.98	0.2502	349.98	0.1205
			348	0.2657	348	0.1343
			345.98	0.2771	345.98	0.1329
			343.99	0.2785	343.99	0.1395
			342	0.2985	342	0.142
			339.98	0.3054	339.98	0.1426
			337.99	0.3136	337.99	0.1533
			336	0.3263	336	0.1648
			333.98	0.3422	333.98	0.1642
			331.99	0.3454	331.99	0.1665
			330	0.3583	330	0.168
			328.01	0.3813	328.01	0.1779
			325.98	0.3798	325.98	0.1756
			323.99	0.3978	323.99	0.1772
			322	0.4114	322	0.1978
			320	0.4391	320	0.1986
			318.01	0.4367	318.01	0.218
			315.98	0.463	315.98	0.2252
			313.99	0.4634	313.99	0.245
			311.99	0.4864	311.99	0.2634
			310	0.5074	310	0.2967
			308	0.5109	308	0.316
			306.01	0.5317	306.01	0.3368
			304.01	0.5488	304.01	0.3767
			301.98	0.5618	301.98	0.4105
			299.98	0.5855	299.98	0.4399
			297.98	0.6075	297.98	0.4593
			295.98	0.6174	295.98	0.4921
			293.99	0.6273	293.99	0.5161
			291.99	0.6716	291.99	0.5388
			289.99	0.6709	289.99	0.567
			287.99	0.7014	287.99	0.5796
			285.99	0.7186	285.99	0.5835
			283.99	0.7281	283.99	0.5934
			281.99	0.7448	281.99	0.5974
			279.99	0.7607	279.99	0.5916
			277.98	0.7875	277.98	0.5917
			275.98	0.7928	275.98	0.6267
			273.98	0.8139	273.98	0.6708
			271.98	0.8261	271.98	0.7455
			270.01	0.8289	270.01	0.872
			268.01	0.8482	268.01	1.0174
			266	0.8281	266	1.1119
			264	0.8647	264	1.1539
			261.99	0.8799	261.99	1.1642
			259.99	0.8495	259.99	1.2438
			257.98	0.8751	257.98	1.2878
			255.98	0.8803	255.98	1.2756
			254.01	0.8925	254.01	1.2204
			252	0.8857	252	1.1705
			249.99	0.913	249.99	1.106
			247.99	0.916	247.99	1.0658
			245.98	0.8946	245.98	1.0533
			244.01	0.9514	244.01	1.0315
			242	0.9288	242	1.0701
			239.99	0.9771	239.99	1.1992
			237.98	1.0182	237.98	1.3114
			236.01	1.0782	236.01	1.6883
			234	1.1301	234	2.0904
			231.99	1.2544	231.99	9.9
			229.98	1.3032	229.98	9.9
			228	1.4252	228	3.2337
			225.99	1.481	225.99	3.0947
			223.98	1.6006	223.98	2.7944
			222.01	1.7579	222.01	9.9
			219.99	1.9682	219.99	3.3258
			217.98	2.1538	217.98	2.2472
			216	2.3557	216	1.917
			213.99	2.6217	213.99	1.8256
			211.98	2.8753	211.98	9.9
			210	2.8876	210	1.2846
			207.99	3.3783	207.99	0.4918
			206.01	2.9758	206.01	0.3181
			203.99	3.501	203.99	9.9
			201.98	2.6746	201.98	-0.104
			200	10.037	200	0.0546

## Sheet: figure 2g
	wavelength(nm)	0(μg/mL）	2 (μg/mL）	4 (μg/mL）	6 (μg/mL）	8 (μg/mL）	10 (μg/mL）	12 (μg/mL）	14 (μg/mL）	16 (μg/mL）
	200	1.7295	1.785	1.56	1.503	1.7445	1.326	1.49228	1.4475	1.551
	200.2	1.632	1.482	1.7655	1.7175	1.833	1.2375	0.87264	0.882	1.5915
	200.4	1.7235	1.443	1.527	1.9005	2.259	1.266	1.64226	1.887	1.617
	200.6	2.253	1.698	1.5525	1.467	1.725	1.9125	1.20594	1.275	1.3155
	200.8	1.734	1.9995	1.686	1.4685	2.295	1.65	1.3635	1.7055	1.9365
	201	2.028	1.6845	1.1085	1.686	1.5765	1.4835	1.1514	1.3815	1.698
	201.2	1.7025	1.536	1.6725	1.6605	2.046	1.2675	1.22412	0.7875	1.5075
	201.4	2.094	1.2555	1.7625	1.74	1.9335	1.833	1.39532	1.8495	1.623
	201.6	1.4085	2.0895	2.0775	1.7355	1.7505	1.2795	2.19827	2.136	1.5285
	201.8	2.217	2.394	1.1235	2.0565	1.77	1.3095	1.35289	1.2975	1.4445
	202	1.995	2.2245	1.9185	2.094	1.8255	1.9335	1.55136	2.37	1.6035
	202.2	2.562	2.1675	2.1105	1.554	1.9185	2.0025	1.11959	1.356	1.3545
	202.4	1.623	2.5815	1.5615	1.503	2.0055	1.7655	1.20443	1.506	1.602
	202.6	2.379	1.4265	1.9005	2.379	2.058	1.0995	0.97263	1.77	1.5375
	202.8	1.518	2.055	1.311	1.6905	2.4285	1.176	1.29078	1.3245	1.635
	203	1.971	1.7295	1.9665	1.455	1.9185	2.268	1.1923	1.704	1.206
	203.2	2.2035	1.5075	1.8585	1.6545	1.5405	1.626	2.08919	1.515	1.74
	203.4	1.7385	1.281	1.5945	1.32	1.758	1.3665	1.57105	2.0025	1.422
	203.6	2.1045	1.4655	1.6785	1.737	1.899	1.7985	1.17867	1.467	1.3725
	203.8	1.713	1.413	2.349	1.479	2.1435	1.854	1.47258	1.1205	1.2405
	204	1.5195	2.1045	2.1375	1.401	1.107	1.8915	1.53318	2.034	1.659
	204.2	1.929	2.2095	1.95	1.3305	1.4415	1.3395	1.6059	1.587	1.8585
	204.4	1.8015	1.668	2.3055	1.3485	2.331	1.4895	1.95738	1.473	1.569
	204.6	2.0775	1.938	1.3395	1.356	2.0235	2.103	1.63772	1.821	1.5075
	204.8	1.5435	1.41	2.301	1.956	1.4085	1.6965	1.08322	1.6305	1.623
	205	1.956	1.4325	1.4565	1.0125	2.217	1.4715	1.32108	1.9395	2.061
	205.2	2.31	2.163	1.719	1.959	2.0145	2.0445	1.70135	1.449	1.434
	205.4	1.7475	1.911	1.857	1.8345	1.629	1.761	0.755985	2.2215	1.3815
	205.6	1.7865	1.689	1.545	1.272	1.902	1.575	1.07414	1.761	1.5735
	205.8	2.052	1.9425	1.827	1.851	1.341	1.2045	1.5559	1.593	1.5495
	206	1.77	1.5495	1.8375	1.3215	2.571	2.0085	1.29987	1.611	2.0655
	206.2	2.0625	1.815	1.3695	1.824	1.6005	1.4085	1.51955	1.7415	1.518
	206.4	2.058	1.8315	1.521	1.809	1.6545	1.5465	1.60439	1.512	1.2405
	206.6	2.1105	1.7235	2.0865	1.707	2.154	1.686	1.46803	1.488	1.2555
	206.8	1.785	1.6905	2.0415	2.112	1.6605	1.386	1.76043	1.476	2.0745
	207	1.497	2.157	2.223	2.0445	1.1325	1.725	2.374	1.686	1.6965
	207.2	2.1645	2.1435	1.911	2.025	1.995	1.8855	1.28472	1.7745	1.3305
	207.4	1.896	1.8615	2.052	1.68	1.9305	1.353	1.69529	1.4055	1.812
	207.6	1.6455	2.16	1.851	1.251	1.689	1.35	1.42562	1.95	1.0425
	207.8	1.4415	2.0475	1.518	1.3695	1.26	1.818	1.59075	1.4355	1.9125
	208	1.8435	1.7895	1.6395	1.428	1.7355	1.8945	1.36653	1.5825	1.6215
	208.2	1.9485	1.461	1.8735	1.407	1.599	1.2855	1.68922	1.5495	1.5495
	208.4	2.0985	1.569	1.7475	1.6395	1.521	1.449	1.75589	1.2	1.152
	208.6	1.4535	1.89	1.4505	1.7265	1.8075	1.533	1.50136	1.8795	1.5915
	208.8	1.9845	2.1045	2.1945	2.1795	1.6545	1.6245	1.67407	1.884	1.6995
	209	2.0145	1.344	1.8315	1.5645	1.9635	1.125	1.39532	1.686	1.8165
	209.2	1.9965	2.3625	2.2305	1.374	1.437	1.566	1.38319	1.914	1.713
	209.4	1.5615	1.9545	1.5855	1.8855	1.998	1.7085	1.55742	2.406	1.461
	209.6	1.734	1.9185	1.9665	2.013	1.2945	1.7985	0.93324	1.3425	1.8045
	209.8	1.722	1.65	1.7985	1.5255	1.275	1.566	1.86951	1.8045	1.9035
	210	1.665	1.6515	1.197	2.061	1.809	1.4655	1.60742	1.7355	1.761
	210.2	1.6365	1.5945	2.4495	1.977	2.0775	1.395	1.50288	1.491	1.4265
	210.4	2.2935	1.6965	1.7175	1.866	1.5915	1.473	1.62256	2.166	1.3995
	210.6	1.3335	2.2275	1.764	2.0145	1.893	2.004	1.44076	1.713	1.6485
	210.8	1.599	2.0085	1.6545	1.8345	2.0115	1.521	1.43773	1.437	1.5855
	211	1.3395	1.8885	1.9905	1.7205	1.857	1.5285	1.79376	1.5705	1.56
	211.2	1.4085	1.6575	1.3665	1.401	1.488	2.097	1.50136	1.629	1.9005
	211.4	1.578	2.1195	2.304	1.812	2.124	1.8555	1.72862	1.3755	1.7805
	211.6	1.6845	1.2075	2.346	2.013	1.8825	1.701	2.0407	2.013	1.4475
	211.8	1.824	2.1795	2.001	1.137	1.293	1.7235	1.92102	1.407	1.2825
	212	1.746	1.7835	2.3475	2.538	1.626	1.713	1.24836	1.7175	1.2885
	212.2	2.061	2.184	2.0325	1.4895	1.485	1.2675	1.6362	1.6425	1.5915
	212.4	1.68	2.0565	1.773	1.5345	1.671	1.4325	1.34684	1.7505	1.134
	212.6	1.7625	2.2845	1.6905	2.235	1.455	2.0265	1.4241	1.548	1.251
	212.8	2.2695	2.736	1.4565	1.4355	1.5435	1.8345	1.59075	1.4385	1.281
	213	1.017	1.4445	2.4405	1.6245	2.01	1.6485	1.80436	0.942	1.95
	213.2	1.812	2.4645	2.229	1.902	1.614	1.2525	1.17867	2.0745	1.509
	213.4	2.07	1.6125	2.1645	1.8225	1.542	1.35	1.21958	1.6845	1.7025
	213.6	1.7475	1.635	1.7265	1.8855	1.425	1.8525	1.32259	1.59	1.743
	213.8	1.647	1.566	1.632	2.193	1.401	1.392	1.6862	2.1645	1.479
	214	2.0655	1.7355	1.4355	1.7055	1.65	1.0365	1.19988	1.2435	1.998
	214.2	1.758	1.7085	1.743	1.6605	2.0715	1.308	1.78921	1.6605	1.3245
	214.4	1.6845	2.307	1.557	1.599	1.776	1.7235	1.28018	1.9815	1.575
	214.6	1.74	1.9035	1.752	1.2165	1.692	1.4865	1.73013	1.8165	1.626
	214.8	2.526	1.6785	1.494	1.638	1.641	1.8435	1.7574	1.8135	1.0965
	215	1.5375	1.5435	1.9545	1.848	1.932	1.1355	1.14685	1.362	2.055
	215.2	2.22	2.0505	1.572	1.848	1.4745	2.1165	1.35896	1.4775	2.133
	215.4	1.746	1.449	1.4925	1.8	1.944	1.578	1.17109	1.395	2.037
	215.6	1.464	1.8735	1.6005	1.8	1.4325	1.3695	1.07262	1.6485	1.6725
	215.8	2.031	2.1345	1.719	1.4295	1.8045	1.986	1.64075	1.8645	1.491
	216	1.4475	1.8435	1.518	1.7055	1.557	1.398	1.71952	1.5375	1.9245
	216.2	2.2845	1.827	2.1315	2.2305	1.7535	1.764	1.11655	1.347	2.205
	216.4	1.6125	1.7955	1.86	1.92	2.31	1.482	1.28472	1.626	1.3035
	216.6	1.683	1.677	2.409	1.716	1.8915	1.665	1.26503	1.512	1.6755
	216.8	1.806	1.722	1.7085	1.644	1.77	1.1865	1.56651	1.611	1.98
	217	1.8795	2.1045	1.8615	1.491	1.6845	1.3845	1.54227	1.767	1.5615
	217.2	2.2035	1.815	1.5405	1.812	2.355	1.7535	0.9696	1.8645	1.809
	217.4	1.6905	1.3185	1.788	1.7625	1.953	1.4415	1.77558	1.314	2.5365
	217.6	1.731	2.0805	1.6935	2.133	1.77	1.485	2.3634	1.68	1.335
	217.8	2.4345	1.6485	1.71	1.5405	1.563	1.821	1.3029	1.404	1.578
	218	1.7085	1.839	2.1345	1.8345	2.2095	1.5945	1.73619	1.65	1.8975
	218.2	2.349	2.07	2.301	2.2035	2.298	1.296	2.02556	1.6875	1.1445
	218.4	2.0415	1.8135	2.4165	1.8615	1.794	1.4865	1.67105	1.7385	1.4085
	218.6	1.9905	1.974	2.1435	1.713	1.392	2.1585	1.35896	1.215	1.5735
	218.8	1.53	1.8795	2.0805	1.6905	1.857	1.779	1.40289	1.9005	1.6095
	219	2.3925	2.094	2.1495	2.0895	1.4445	1.62	0.958995	1.599	1.6065
	219.2	1.7655	2.04	1.971	1.4535	1.6095	2.1975	1.22564	1.5135	1.722
	219.4	1.851	1.662	1.4925	2.031	1.6425	1.563	0.886275	1.557	1.4355
	219.6	1.602	2.2065	1.7355	1.914	1.8645	1.458	1.58317	1.818	1.521
	219.8	1.7835	2.4	2.436	1.9245	1.485	1.9725	1.5347	2.016	1.902
	220	1.5075	2.0895	1.5585	1.476	1.83	1.9875	2.22705	1.587	1.35
	220.2	1.7025	2.184	2.0745	1.659	1.74	1.605	1.86496	1.71	1.8195
	220.4	1.9995	1.7925	1.5615	1.2615	2.067	1.2705	1.84072	1.53	2.3505
	220.6	1.8225	2.0085	1.908	1.6335	1.656	2.16	2.11949	1.329	1.41
	220.8	2.0175	1.3875	2.292	2.382	1.7985	1.2705	1.66044	1.8345	1.872
	221	1.5225	1.7925	2.5815	1.8495	1.896	1.749	1.73013	1.584	2.484
	221.2	1.8795	1.6305	1.773	2.3265	1.9155	1.938	1.64832	1.0155	2.172
	221.4	1.7835	2.172	1.7865	1.4685	2.25	1.4625	1.78921	1.752	1.329
	221.6	1.866	2.0085	1.8735	1.557	1.4235	2.169	1.46652	1.545	1.728
	221.8	1.7535	1.803	1.8795	1.3845	2.502	1.4385	1.45137	2.0805	2.2245
	222	2.043	1.9275	2.106	2.2095	1.884	1.8765	1.36047	1.551	1.6725
	222.2	2.349	1.9095	1.7415	1.887	2.1255	1.5015	1.34229	2.3115	1.506
	222.4	2.0985	2.046	1.785	1.8015	2.259	1.68	1.71952	1.8735	1.731
	222.6	1.6785	1.9425	2.0715	1.4115	1.7265	2.0775	1.44379	1.5495	1.431
	222.8	1.668	2.1015	2.0685	2.0895	2.0235	1.3095	1.53621	1.6005	1.635
	223	1.842	1.8285	1.842	2.3085	2.175	1.278	1.818	1.902	2.2755
	223.2	1.9485	2.016	1.695	2.196	2.472	1.5795	1.24836	2.1165	1.509
	223.4	1.8105	1.6215	1.9395	1.1835	1.683	1.7145	1.63014	1.8975	2.148
	223.6	2.229	2.0025	1.842	1.464	1.65	2.103	1.73619	1.5495	1.812
	223.8	1.608	2.34	2.0655	2.304	1.7355	1.7655	1.78467	1.9005	1.341
	224	2.457	1.65	1.716	1.9215	1.7865	1.884	1.73165	1.7055	1.8615
	224.2	2.547	2.4435	1.9305	1.722	1.9875	1.467	1.35289	1.548	2.472
	224.4	2.3775	1.125	2.4015	2.1615	2.196	1.6395	2.14676	1.467	2.0385
	224.6	2.61	1.8255	1.9245	2.052	1.7295	1.437	1.80133	1.56	1.4865
	224.8	2.013	2.0235	1.911	1.596	1.5285	2.1915	1.30744	1.6455	1.8465
	225	1.4715	1.9635	2.1045	2.3535	1.629	2.0655	1.97253	1.884	1.767
	225.2	2.148	1.9365	1.7025	1.9005	1.5975	1.866	1.37562	1.803	1.911
	225.4	1.683	2.163	1.317	1.797	1.956	1.62	1.61196	1.464	1.341
	225.6	1.899	1.338	2.19	1.686	1.7805	2.1	2.24523	1.035	1.3185
	225.8	2.1585	2.2515	2.3955	1.5135	1.536	1.887	1.69983	1.593	1.467
	226	1.866	2.0595	1.935	1.635	1.5885	1.473	1.71801	1.689	1.653
	226.2	2.6265	2.175	2.0445	1.8165	1.797	1.8345	1.39077	1.1565	1.8255
	226.4	2.46	1.872	1.527	1.7985	1.614	1.59	1.60439	1.7565	1.95
	226.6	2.0055	1.89	1.908	1.752	1.7025	1.8555	2.13615	1.809	1.9365
	226.8	2.055	2.526	2.1105	1.998	1.3965	2.136	1.04535	1.5825	1.5375
	227	2.2725	2.067	1.9485	1.746	1.803	1.464	1.66044	1.569	1.914
	227.2	1.8225	2.304	1.4565	1.548	2.3475	1.188	2.04828	1.56	2.181
	227.4	2.667	1.8285	2.4015	1.527	1.416	1.9065	1.68771	1.5135	1.4985
	227.6	2.37	2.2545	1.851	2.052	1.992	1.4835	1.44076	1.3455	2.187
	227.8	1.9245	1.5825	2.187	2.6655	2.2455	1.7655	1.47864	1.422	1.5705
	228	1.992	2.361	2.1045	2.2035	1.662	1.518	1.85739	1.488	1.7385
	228.2	1.9305	2.436	2.0025	1.8555	2.1885	1.9725	2.1619	1.7115	1.803
	228.4	2.2515	1.9755	2.0265	1.635	2.1735	1.9635	1.86345	1.9185	1.6395
	228.6	1.6605	2.1645	1.8345	1.203	1.4625	1.944	2.05282	1.854	2.091
	228.8	1.7775	2.352	2.1405	1.587	1.413	1.9155	2.23462	1.485	1.3035
	229	1.986	1.8195	1.9275	1.878	1.692	1.5225	1.34078	1.8315	1.239
	229.2	2.6745	1.701	1.827	1.9785	2.0085	1.7865	1.42562	1.4235	1.536
	229.4	2.0715	2.1015	1.4835	1.8315	1.6695	1.791	1.67105	1.323	1.725
	229.6	2.052	1.656	1.7325	1.704	1.755	1.095	1.63014	1.392	1.7625
	229.8	2.0205	1.713	2.3835	2.0505	2.3595	2.13	1.76952	1.659	1.5375
	230	1.698	1.989	1.8135	2.145	2.121	1.7745	1.50894	1.881	1.2495
	230.2	1.7985	2.31	1.593	2.061	1.7145	1.707	1.75892	1.827	1.974
	230.4	2.421	2.1015	2.3205	2.16	1.713	2.085	1.34229	1.7475	1.8345
	230.6	1.878	1.9125	2.235	1.9935	1.4025	1.797	1.62862	2.01	2.1255
	230.8	1.5795	1.893	1.9995	2.292	2.1855	1.587	1.91041	1.9035	1.941
	231	1.7505	2.5935	2.352	1.941	1.758	1.608	1.86193	1.3125	1.995
	231.2	1.6005	2.295	2.0985	1.785	2.2065	2.151	1.75892	2.0265	1.9515
	231.4	1.737	2.07	1.695	1.806	2.0535	1.74	1.95738	1.704	1.752
	231.6	1.842	2.64	2.3055	2.2425	2.133	1.755	2.11342	1.2975	1.425
	231.8	2.3445	2.484	1.965	1.6695	2.061	1.803	1.94677	1.5735	1.605
	232	2.3235	2.391	1.5855	1.845	2.3655	1.296	1.08322	2.5935	1.6005
	232.2	1.2945	1.296	2.5185	1.605	1.5945	2.322	1.70135	1.2885	1.6785
	232.4	2.085	2.331	1.839	1.7355	1.8165	2.2245	1.73467	2.4105	2.553
	232.6	2.55	2.079	1.854	2.028	1.4085	1.842	1.35744	1.377	1.953
	232.8	1.287	2.0535	2.364	2.007	2.1795	1.809	1.75437	1.59	2.0595
	233	2.349	1.98	1.4745	1.9935	1.515	1.4595	1.5256	1.542	2.145
	233.2	1.7595	2.247	2.142	1.689	1.9995	1.959	1.15292	1.812	2.082
	233.4	2.4585	2.0445	1.692	1.65	1.8645	1.3695	1.56348	2.298	1.4265
	233.6	2.772	1.5795	2.259	2.19	2.139	1.2	1.99374	2.01	1.5045
	233.8	2.3775	2.355	1.896	1.629	1.7235	1.8915	1.94375	1.8735	2.121
	234	1.776	2.313	2.3505	2.016	1.8855	1.728	1.66953	1.629	2.0175
	234.2	1.611	1.9185	1.779	2.331	2.1375	2.0865	1.64529	2.19	1.785
	234.4	2.598	2.154	1.734	1.656	1.818	1.743	1.85436	1.689	1.533
	234.6	2.3235	2.1615	1.7655	1.9095	1.5825	1.6785	1.1105	1.8225	1.4805
	234.8	2.16	1.7655	2.256	1.9395	1.4475	2.6655	1.74073	1.29	1.5885
	235	2.3835	2.568	2.13	2.4465	1.9425	1.857	1.86345	1.8435	1.488
	235.2	2.0595	1.8945	2.2755	2.007	1.422	1.722	1.34835	2.7195	1.344
	235.4	2.0355	2.418	2.13	1.8405	1.8795	1.9665	1.76801	1.9725	1.689
	235.6	1.7055	1.746	1.8045	2.16	2.0805	1.689	1.79376	2.034	1.7955
	235.8	2.3025	2.34	1.8285	1.7535	2.0505	1.6725	1.51955	1.431	2.451
	236	1.9875	1.8735	2.22	2.037	1.734	1.677	1.65438	2.382	1.947
	236.2	2.0535	2.2755	1.737	2.061	2.001	2.4345	1.58772	1.7475	1.7955
	236.4	1.8495	2.205	2.247	2.1465	2.0505	2.178	1.1923	1.917	2.508
	236.6	2.2215	1.8495	2.3235	2.0955	2.322	2.3115	1.98011	1.8345	1.497
	236.8	2.199	1.7175	1.755	2.1705	1.7055	2.556	2.07707	2.079	1.812
	237	2.346	2.4855	2.4645	2.109	1.6455	1.938	1.85739	1.9725	1.5105
	237.2	1.7325	2.022	2.0385	1.851	2.232	1.707	2.23917	1.8795	1.71
	237.4	2.3055	2.148	2.4585	1.422	2.0295	1.8135	1.86648	2.0115	1.845
	237.6	1.3665	2.0535	2.136	1.857	1.539	1.983	1.47864	1.4655	1.5585
	237.8	2.508	2.406	2.5665	2.0955	3.36	2.1585	1.79073	2.3505	2.166
	238	1.9965	2.265	2.1435	1.719	1.9425	2.2575	1.47409	2.073	1.881
	238.2	1.7325	1.6365	2.1615	2.1405	2.4855	1.863	2.12403	1.794	2.187
	238.4	2.112	2.133	2.0415	2.2185	2.085	1.926	2.2422	1.5825	1.911
	238.6	2.6805	2.136	2.376	1.6365	2.676	1.518	1.71043	1.293	2.22
	238.8	2.1435	2.436	2.3445	2.3055	1.8495	1.7355	1.60439	1.4325	1.74
	239	2.307	2.3565	2.199	2.6745	2.1765	1.9665	1.50743	2.2575	2.073
	239.2	2.49	2.061	1.9155	2.016	1.7595	1.4895	2.00889	2.007	1.8465
	239.4	2.2125	2.031	1.7145	2.1255	2.286	1.689	1.78921	1.395	1.4325
	239.6	1.9635	2.7495	2.2695	2.1045	1.857	1.824	1.72407	2.016	1.9515
	239.8	2.7825	1.8615	1.917	1.923	2.0175	1.845	1.84072	2.007	1.791
	240	2.118	1.857	2.2245	2.187	2.1285	2.067	1.6968	2.226	1.323
	240.2	2.6535	2.3055	2.4855	1.536	1.953	2.175	1.93162	1.8855	1.4355
	240.4	2.2125	2.0265	1.4355	1.8645	2.013	2.1615	1.48622	1.8135	1.3545
	240.6	2.4825	1.44	2.1195	1.779	2.3685	2.142	1.68316	1.917	1.9095
	240.8	2.88	1.608	1.8225	2.772	1.776	2.2275	1.60287	1.263	1.7565
	241	1.9665	1.9545	1.7385	1.944	1.9335	1.944	1.66044	1.713	2.412
	241.2	2.2125	2.2665	2.2515	2.37	2.556	1.7295	1.88163	1.95	1.803
	241.4	2.118	2.7465	1.998	2.1405	1.8555	1.68	1.74831	2.2605	1.557
	241.6	2.4225	2.109	2.427	1.8825	2.205	1.7235	2.42097	1.956	2.121
	241.8	1.7595	1.392	1.728	1.887	2.2725	2.172	1.77255	1.701	3.1335
	242	2.7285	2.4975	1.7715	1.7595	2.118	1.668	1.85436	1.941	1.7085
	242.2	2.4495	2.1435	1.8015	2.409	2.325	1.857	2.44824	1.83	1.9065
	242.4	2.7495	2.412	2.2065	2.52	2.421	1.5705	1.86345	1.9545	1.971
	242.6	2.6085	1.9875	2.3235	1.617	2.2155	1.791	1.77861	2.052	1.779
	242.8	2.001	1.7865	2.13	1.719	1.536	1.9995	1.73771	1.7865	2.1285
	243	1.839	2.5185	2.295	2.139	2.589	1.4415	1.70135	1.596	1.3995
	243.2	2.13	2.5815	2.0535	2.19	2.07	1.857	2.24371	2.1915	1.6875
	243.4	2.292	2.1975	2.19	2.0535	1.8645	2.025	1.8786	2.1615	2.2305
	243.6	1.7775	2.736	1.6725	1.8525	2.3895	1.83	1.90436	1.896	2.175
	243.8	2.088	2.5215	2.9205	2.0295	2.313	2.229	1.89678	2.7435	2.067
	244	3.1005	2.316	2.6475	2.3265	1.8075	1.9875	1.96041	1.7595	2.0325
	244.2	2.1435	1.635	1.9875	2.2545	2.3955	2.4435	2.29674	1.836	1.9755
	244.4	2.838	3.0195	2.733	2.103	2.2935	2.4825	1.5862	2.0745	1.509
	244.6	1.737	2.421	2.412	2.268	2.3055	2.493	2.23311	1.6185	1.89
	244.8	2.43	1.9245	2.457	2.6355	2.16	2.0025	2.25583	2.6385	1.9335
	245	2.0655	1.9215	2.166	1.809	2.556	2.6505	1.58015	1.806	2.31
	245.2	2.046	1.89	1.944	2.142	2.1015	1.9785	2.10433	1.5915	2.193
	245.4	2.154	2.169	2.223	1.935	2.112	2.1495	1.91496	3.12	2.1765
	245.6	2.1405	2.43	2.2365	2.0175	1.7895	2.592	2.23008	1.827	2.2545
	245.8	2.1075	2.2635	1.7895	2.8395	2.3295	2.28	2.08616	2.2965	2.796
	246	1.719	2.598	2.6385	1.956	2.328	2.496	2.23766	2.091	1.9455
	246.2	1.8915	2.7435	2.346	1.848	2.3175	1.959	2.43915	2.121	2.5335
	246.4	2.9685	2.6565	3.1755	2.4585	2.2635	1.9635	2.10282	2.211	1.839
	246.6	2.4615	2.13	2.3115	1.9305	2.2605	1.9665	2.50733	1.443	1.8285
	246.8	2.613	2.142	2.6205	2.199	2.1495	2.2245	2.16948	2.1225	2.1855
	247	2.637	2.808	2.346	3.114	2.6025	2.307	1.80285	3.033	2.07
	247.2	2.8965	2.856	2.8275	2.547	2.0775	2.2065	2.28765	2.3025	2.4915
	247.4	2.367	2.07	2.289	2.565	2.637	1.947	2.04525	2.514	1.8225
	247.6	2.646	2.5515	2.3565	2.514	2.5815	2.283	2.00889	1.9935	2.511
	247.8	2.0445	2.2605	2.118	2.1	2.5515	2.5755	2.20736	2.121	2.484
	248	1.893	2.1525	2.5425	2.1075	2.6535	1.6755	2.2831	2.844	1.95
	248.2	2.8845	2.5785	1.9695	2.574	2.211	2.2305	1.91345	2.2755	2.3535
	248.4	2.451	1.98	2.223	2.3955	2.5035	2.334	2.26341	2.1615	2.169
	248.6	2.799	2.8095	2.2695	2.2545	2.547	1.665	3.06333	1.9965	2.9925
	248.8	2.43	2.5905	2.466	1.8915	2.238	2.1255	2.46642	1.938	2.0565
	249	2.541	2.583	2.415	2.379	2.9625	1.971	2.02707	2.508	2.169
	249.2	2.736	2.9355	2.691	2.106	2.4705	2.391	2.03313	2.2245	2.0235
	249.4	2.5125	1.7085	2.1495	2.1345	2.3355	2.244	2.16797	2.2095	2.2395
	249.6	2.502	3.162	2.4615	2.874	1.5015	2.775	1.90739	3.468	2.8635
	249.8	2.3685	2.7015	2.667	2.682	2.136	2.1705	2.55126	2.211	2.6325
	250	1.908	3.252	2.691	2.5785	2.8815	1.9125	1.95738	1.806	2.382
	250.2	2.316	2.2035	2.661	2.6835	2.3685	2.0895	2.08312	2.004	2.418
	250.4	2.07	2.8725	2.3205	2.4315	2.358	2.1225	2.21796	1.899	2.412
	250.6	2.4105	3.0615	2.4645	2.436	1.9275	2.9895	2.71639	2.4705	2.208
	250.8	2.286	2.3775	2.004	2.253	2.8155	2.571	2.74821	2.46	2.331
	251	2.8575	2.4195	2.532	2.0115	2.76	2.2215	1.85285	2.2335	2.121
	251.2	2.8995	3.0675	3.03	3.0645	2.7915	2.6505	1.84376	2.4765	2.511
	251.4	2.4285	2.769	2.3025	2.772	2.052	2.3745	2.81942	1.986	2.3445
	251.6	2.6775	2.259	2.103	2.559	2.202	2.3085	2.1407	2.583	2.514
	251.8	3.546	2.334	2.4045	1.917	2.6715	2.7765	2.45885	1.7595	2.172
	252	2.2545	2.4045	2.2095	2.55	2.6265	2.5185	2.09373	2.952	2.406
	252.2	2.754	2.4105	2.613	2.379	2.8065	1.956	1.58772	2.205	2.364
	252.4	2.5065	2.475	2.601	2.5665	2.805	2.649	2.56641	2.7735	2.187
	252.6	2.8155	2.805	2.433	2.5485	2.9505	2.196	1.98465	2.343	2.529
	252.8	2.5635	3.2655	2.241	2.604	2.658	3.033	2.30734	2.1555	2.271
	253	2.0535	2.664	3.435	2.409	3.129	2.6295	2.03616	2.4375	2.19
	253.2	2.6085	2.16	2.5875	2.436	2.013	1.947	2.06797	2.2815	2.022
	253.4	2.526	3.1725	2.535	3.099	2.6565	2.547	2.31643	2.478	2.517
	253.6	2.0805	2.379	2.3325	2.505	3.078	1.92	2.31947	2.481	2.691
	253.8	2.4855	2.6805	2.2335	2.751	2.6115	2.832	2.34219	2.256	2.49
	254	2.886	3.1515	2.6235	2.382	3.2025	2.616	2.14827	2.9025	1.965
	254.2	2.559	2.577	2.343	3.075	2.6655	2.181	2.09979	2.5995	2.5335
	254.4	3.5655	2.739	3.216	2.703	3.198	2.5125	2.24069	2.703	2.988
	254.6	2.388	2.3715	2.6715	2.961	3.1185	2.283	1.77255	2.43	3.078
	254.8	2.4375	2.7255	3.189	2.7765	3.909	2.928	2.39825	3.162	2.8035
	255	2.16	2.517	2.568	2.634	3.075	2.7105	2.39976	2.3685	2.547
	255.2	2.6955	2.994	2.112	2.5185	2.787	3.156	2.49975	2.253	3.12
	255.4	3.0315	2.652	1.971	2.583	3.123	2.109	2.23462	2.241	2.6595
	255.6	3.1245	3.4305	2.04	2.9715	2.7795	2.82	2.14372	2.451	2.4645
	255.8	3.6165	2.892	3.366	2.994	3.3855	2.355	2.15433	2.655	2.745
	256	2.6955	3.144	2.6385	3.108	2.3535	2.625	2.70882	2.2125	2.601
	256.2	2.862	3.105	3.114	2.76	2.7855	2.2575	2.76033	2.907	2.877
	256.4	3.12	3.744	3.4515	3.105	3.096	2.4435	3.51631	3.5595	2.712
	256.6	3.102	2.8755	3.03	3.1905	2.7525	2.3715	2.17857	2.8425	2.907
	256.8	3.312	3.3165	2.826	3.861	3.111	2.133	2.71034	1.9545	2.982
	257	3.3195	2.76	2.8515	2.6625	2.736	2.7945	3.07242	2.3295	2.6025
	257.2	2.5965	2.6565	2.6955	3.453	2.3835	2.4075	2.44521	2.3955	2.6685
	257.4	2.5245	2.8815	3.0135	2.568	3.1845	2.742	2.31189	2.745	2.52
	257.6	2.967	3.336	2.6475	2.64	2.682	2.787	2.6967	2.187	2.772
	257.8	2.7	2.6385	2.3055	3.5025	2.889	2.505	2.31643	2.619	2.7495
	258	3.6405	3.474	2.589	3.1365	2.5725	2.469	2.49369	2.9175	3.132
	258.2	3.186	3.0645	2.877	2.4105	3.21	3.237	2.45582	2.703	2.7165
	258.4	3.363	2.9385	2.9175	2.955	3.291	2.6625	2.73154	2.919	2.937
	258.6	3.117	3.309	3.1905	3.4845	2.61	3.201	3.13454	2.751	2.8695
	258.8	2.919	2.718	3.0405	2.7075	2.688	2.7975	2.4043	3.342	3.3405
	259	3.279	3.879	3.369	3.183	2.853	2.6835	2.84214	3.036	2.5635
	259.2	3.294	4.068	3.1335	3.177	3.7095	2.019	2.56793	2.9355	2.7405
	259.4	2.907	2.892	3.246	2.9565	3.5565	3.222	2.8785	3.0165	2.5755
	259.6	2.9595	3.072	3.06	3.6345	3.528	3.102	2.13615	2.382	2.394
	259.8	2.934	3.2325	3.0135	2.805	3.069	3.1275	2.83759	3.057	2.718
	260	3.804	3.4815	3.369	3.1845	3.096	2.6835	2.54368	2.688	3.0165
	260.2	2.949	2.8455	3.0675	3.3255	3.237	2.8575	2.69519	3.663	2.8755
	260.4	3.1635	3.5955	3.4575	3.6	3.5805	2.937	2.48763	2.6775	3.5835
	260.6	3.651	3.6555	3.144	3.4365	3.0465	3.9615	3.55722	3.225	2.7015
	260.8	3.3675	3.288	3.189	2.427	3.6045	2.334	2.80427	3.4245	3.372
	261	3.2925	3.171	3.27	3.1095	3.3705	3.228	2.60731	3.2355	2.622
	261.2	2.856	3.5895	3.477	3.0705	3.3	3.648	2.63913	3.339	3.3585
	261.4	3.12	3.687	2.757	3.912	3.555	3.222	2.86032	3.252	2.8815
	261.6	3.639	3.2355	2.964	3.5715	3.4125	3.1635	2.98	2.772	2.8935
	261.8	3.498	3.606	3.2145	3.4395	3.537	3.1335	2.4043	3.141	3.447
	262	3.447	3.5805	2.886	3.426	3.498	3.525	2.45733	2.391	2.961
	262.2	3.1875	3.1215	3.237	3.6585	3.5895	2.9235	2.74367	2.991	2.7975
	262.4	3.1665	3.7305	3.4185	3.417	3.249	3.1575	3.48904	3.171	2.646
	262.6	3.7215	3.876	3.8445	4.3425	3.048	2.9145	2.92092	3.4395	3.222
	262.8	2.5965	3.6405	3.318	3.564	3.2775	3.735	2.9497	3.138	3.315
	263	3.942	4.1535	3.2835	3.5295	3.4935	3.7395	3.75265	3.021	3.1185
	263.2	3.702	3.4935	3.0435	3.123	3.9195	3.0585	3.63297	3.285	2.748
	263.4	4.257	3.9255	3.0285	3.7245	3.6135	2.9325	3.20119	2.964	2.289
	263.6	3.876	3.7455	3.2505	3.63	3.876	3.6675	3.39511	3.729	3.591
	263.8	3.741	3.6825	3.3555	3.741	4.482	3.0615	3.51177	3.1185	3.6045
	264	3.765	4.443	3.4725	3.4365	3.99	3.2655	3.30724	3.624	3.345
	264.2	4.218	3.4695	3.183	3.3	3.897	3.5835	2.32552	3.525	3.5805
	264.4	4.0935	3.9915	3.378	4.209	4.1385	3.7335	3.73751	3.513	3.1065
	264.6	3.7095	3.858	3.093	3.765	3.7785	4.005	3.48904	3.525	3.048
	264.8	3.3645	3.987	3.6945	3.8985	3.87	3.4635	2.8891	3.2025	2.973
	265	4.776	3.9495	3.69	3.6135	4.6365	4.2165	3.82538	3.7725	2.6565
	265.2	3.5535	4.251	3.543	3.6405	3.5175	3.756	4.03141	4.0545	3.453
	265.4	4.0365	3.9045	3.639	4.668	4.632	3.555	3.09817	3.612	4.095
	265.6	4.4565	3.4995	3.6045	4.0455	3.909	4.353	3.64963	3.6225	3.6225
	265.8	3.5805	4.3425	3.1455	4.47	3.786	3.306	3.6057	3.351	4.3875
	266	4.0125	4.263	4.0125	4.0935	3.9015	4.41	4.02536	3.144	4.4235
	266.2	4.0485	4.197	3.4485	3.933	3.957	3.792	3.47238	3.36	3.831
	266.4	3.9705	4.095	2.82	3.7815	4.3155	3.8235	3.06636	3.78	3.9705
	266.6	3.8595	4.791	3.459	3.7275	4.875	3.561	3.46784	3.7095	3.4605
	266.8	3.7485	4.155	4.3005	4.0125	4.7025	4.6245	3.68448	3.7155	4.0275
	267	4.53	4.845	4.0455	5.085	4.482	3.93	4.02384	4.2705	3.9435
	267.2	4.3995	4.2225	3.9165	4.0905	4.5165	3.165	3.32088	3.1365	3.183
	267.4	3.36	4.674	3.483	4.0305	4.1685	3.7725	3.61328	3.0735	3.3525
	267.6	4.3845	4.3695	4.2885	3.6915	5.2845	3.315	3.29058	3.6015	4.4295
	267.8	3.825	4.047	3.4365	3.5775	3.753	3.9225	3.51177	3.3135	3.957
	268	4.185	4.272	3.93	4.9665	5.955	3.5865	3.47086	3.945	4.0095
	268.2	5.019	4.326	4.2255	4.05	5.0655	3.4755	3.70266	4.566	4.4655
	268.4	4.5195	4.1925	3.8865	4.6065	4.971	3.8715	4.65257	3.936	4.614
	268.6	4.467	4.1895	3.834	4.4475	4.0875	3.9555	3.54813	3.7005	3.8385
	268.8	4.7145	4.791	4.0065	4.0125	4.86	4.1265	3.05272	4.452	3.9915
	269	4.104	4.86	4.959	4.203	5.1885	3.951	3.87234	4.1235	4.482
	269.2	4.8645	4.7505	4.239	5.1555	5.1405	3.6105	4.38138	4.0215	4.4385
	269.4	4.4265	4.605	4.137	4.5585	4.3335	4.2255	4.28594	4.1115	4.56
	269.6	4.341	4.3425	3.9075	4.2945	4.95	4.1985	3.98142	4.533	4.6395
	269.8	4.7805	4.974	4.7235	5.3325	5.1495	4.0845	4.23291	4.0245	4.092
	270	5.8245	5.232	4.8615	4.767	5.469	4.233	4.13595	3.7815	3.993
	270.2	4.1475	5.586	4.4295	4.9455	5.46	5.2275	4.6859	4.4955	5.343
	270.4	4.824	4.974	5.4075	5.1975	5.709	4.3455	4.76922	4.665	5.0235
	270.6	4.4175	5.022	4.266	5.334	5.682	4.3035	4.47379	4.947	5.127
	270.8	5.001	4.8975	3.591	4.5555	5.328	4.5885	3.90113	4.884	4.53
	271	5.6565	4.578	4.347	4.419	4.851	4.497	4.0193	4.5825	5.2035
	271.2	4.7655	5.649	5.049	5.223	5.352	5.0055	4.30866	4.2705	5.766
	271.4	5.0565	5.031	4.416	5.148	5.6805	4.8135	5.49339	3.732	5.376
	271.6	5.1315	4.236	5.2575	4.026	5.73	4.8585	4.51167	4.7385	4.2975
	271.8	5.7075	5.4105	5.2005	5.619	5.097	4.8315	4.17231	5.0175	3.9855
	272	5.6625	5.5365	5.379	5.5935	5.8455	3.8175	4.01475	5.2125	4.4145
	272.2	5.454	5.364	4.5195	5.616	5.2635	4.7445	4.83133	4.938	4.791
	272.4	5.37	5.7315	4.6695	5.142	5.7225	5.199	5.07979	4.9065	5.07
	272.6	5.73	6.0405	5.1555	5.1765	5.3385	4.7715	4.73438	4.947	5.232
	272.8	5.502	5.5035	5.1825	5.829	6.0225	5.754	5.2828	4.9275	5.916
	273	6.228	5.607	5.5545	6.408	6.828	4.725	5.20857	5.1135	5.481
	273.2	5.3145	5.5215	5.0415	6.4755	6.8325	5.0085	4.93738	4.857	5.49
	273.4	5.688	5.9085	5.2755	6.8355	6.0645	5.6115	4.74043	4.983	5.493
	273.6	5.046	5.5425	6.1695	5.793	6.369	5.736	5.63883	5.4165	4.8915
	273.8	6.546	6.5295	6.552	5.949	6.078	5.313	6.12211	5.763	6.027
	274	6.2085	6.279	6.372	6.3765	5.7825	5.493	5.43734	5.763	5.7615
	274.2	7.014	7.11	6.5025	6.6165	6.3195	5.7675	5.25856	4.4685	5.7
	274.4	5.745	6.3	6.3345	6.585	6.399	6.9135	5.80093	5.2935	5.577
	274.6	5.8365	7.1475	6.8295	5.988	6.579	6.618	5.55399	6.051	6.513
	274.8	6.4545	6.399	6.135	6.9795	6.8055	6.105	5.49339	5.343	6.171
	275	6.8085	6.492	5.9775	7.233	6.3525	5.445	6.97506	5.5755	6.195
	275.2	7.2135	7.6395	6.3945	6.9405	7.3695	6.3375	5.31159	6.1815	5.4945
	275.4	7.779	7.428	6.708	6.933	6.9795	6.618	6.95234	6.1425	6.141
	275.6	6.771	7.305	6.4635	7.5405	7.2735	5.997	6.25847	6.159	7.065
	275.8	6.9285	7.7175	6.9705	7.053	7.977	5.733	6.90991	6.7455	6.7605
	276	7.797	8.304	6.8115	7.9515	8.4975	6.861	6.26453	6.516	7.2645
	276.2	7.794	8.5155	6.8505	7.5705	8.6475	7.323	7.22049	6.708	7.05
	276.4	7.6995	7.284	6.993	8.4435	8.781	7.9185	6.42209	6.711	7.4445
	276.6	8.655	9.285	8.3175	9.1905	7.377	6.945	7.29018	7.2465	7.344
	276.8	7.635	8.667	7.491	7.848	9.537	7.1655	7.45683	7.0875	7.626
	277	8.94	9.0645	7.827	7.6365	9.6465	7.404	7.58257	7.455	8.301
	277.2	8.388	8.94	7.3065	9.096	9.186	8.715	8.07647	7.617	9.447
	277.4	7.815	9.024	8.562	10.008	10.863	7.956	9.98233	7.7925	8.5425
	277.6	10.218	10.3575	10.0545	10.7565	10.527	9.924	8.30523	9.5355	9.972
	277.8	11.478	12.15	10.989	11.8395	11.538	11.3865	10.9474	10.1745	11.6325
	278	15.54	14.988	12.2955	14.193	16.395	13.5495	13.0381	12.7785	13.359
	278.2	22.455	23.04	18.81	23.385	25.725	16.98	18.5739	17.91	18.45
	278.4	31.725	34.755	25.71	34.8	36.93	24.39	23.9067	25.605	25.725
	278.6	47.775	52.095	38.835	48.795	55.53	38.985	36.557	36.075	36.42
	278.8	69.21	72.84	57.03	71.535	82.725	52.005	53.2826	54.33	54.54
	279	102.315	111.39	79.95	105.03	118.56	79.275	80.4313	78.06	82.245
	279.2	147.06	153.75	112.335	141.015	164.55	110.34	107.807	109.8	114.105
	279.4	208.5	214.05	158.4	198.3	229.5	153.75	155.288	157.2	166.8
	279.6	266.1	284.25	209.4	265.8	306.15	203.1	207.101	213	210.45
	279.8	353.7	385.35	287.55	356.4	410.4	284.4	287.396	289.95	295.8
	280	461.1	487.2	370.05	448.95	523.8	383.25	380.568	385.2	389.1
	280.2	582.45	610.5	479.4	573	677.1	486.45	493.587	490.05	507.6
	280.4	724.65	758.7	600.15	717.45	837.15	617.7	610.545	622.35	637.65
	280.6	886.65	936.15	751.2	872.1	1016.85	764.1	763.106	787.95	803.25
	280.8	1058.4	1138.5	894.15	1062	1213.95	954.45	938.694	949.35	967.95
	281	1287.3	1367.1	1119.3	1269.3	1476	1164.3	1142.46	1166.4	1188.75
	281.2	1476.9	1576.5	1290.15	1500	1704	1342.65	1350.77	1358.85	1421.25
	281.4	1746	1848	1539	1737	2017.5	1627.5	1610.45	1638	1681.5
	281.6	1998	2122.5	1783.5	2040	2308.5	1879.5	1875.57	1896	1975.5
	281.8	2304	2431.5	2062.5	2359.5	2650.5	2187	2184.63	2196	2286
	282	2592	2767.5	2349	2653.5	2988	2506.5	2452.78	2511	2613
	282.2	2917.5	3114	2701.5	3000	3381	2872.5	2826.99	2872.5	3001.5
	282.4	3225	3471	3034.5	3334.5	3781.5	3229.5	3179.98	3231	3364.5
	282.6	3637.5	3910.5	3442.5	3783	4294.5	3690	3628.42	3670.5	3829.5
	282.8	4032	4278	3813	4197	4752	4108.5	4013.23	4084.5	4288.5
	283	4519.5	4746	4296	4704	5232	4588.5	4522.27	4578	4816.5
	283.2	4953	5242.5	4716	5151	5737.5	5106	4990.41	5049	5302.5
	283.4	5443.5	5808	5199	5692.5	6309	5659.5	5513.09	5566.5	5890.5
	283.6	5887.5	6325.5	5685	6186	6846	6163.5	6023.64	6136.5	6438
	283.8	6400.5	6819	6234	6759	7476	6775.5	6593.28	6676.5	7060.5
	284	6856.5	7318.5	6694.5	7285.5	8026.5	7320	7115.95	7207.5	7656
	284.2	7432.5	7854	7290	7878	8691	7965	7682.57	7768.5	8304
	284.4	7893	8341.5	7789.5	8376	9184.5	8478	8209.78	8278.5	8868
	284.6	8340	8899.5	8326.5	8881.5	9774	9075	8787	8827.5	9435
	284.8	8776.5	9393	8784	9370.5	10272	9589.5	9302.1	9367.5	9975
	285	9159	9880.5	9235.5	9880.5	10816.5	10104	9752.06	9850.5	10552.5
	285.2	9552	10251	9648	10294.5	11305.5	10557	10158.1	10324.5	10987.5
	285.4	9909	10563	9981	10689	11670	11005.5	10574.7	10684.5	11395.5
	285.6	10185	10875	10327.5	10986	12000	11334	10876.2	11032.5	11761.5
	285.8	10428	11071.5	10651.5	11269.5	12247.5	11616	11217.1	11310	12036
	286	10666.5	11326.5	10833	11400	12445.5	11815.5	11326.1	11538	12265.5
	286.2	10756.5	11479.5	10995	11575.5	12601.5	11980.5	11567	11695.5	12396
	286.4	10765.5	11517	11106	11605.5	12631.5	12046.5	11630.7	11806.5	12517.5
	286.6	10800	11523	11109	11625	12630	12124.5	11650.3	11743.5	12574.5
	286.8	10762.5	11463	11049	11628	12640.5	12082.5	11620	11802	12549
	287	10663.5	11343	11004	11568	12531	11997	11480.7	11610	12442.5
	287.2	10557	11175	10845	11382	12324	11860.5	11358	11496	12279
	287.4	10231.5	10884	10612.5	11136	12031.5	11622	11150.4	11283	11973
	287.6	10045.5	10662	10404	10900.5	11790	11329.5	10901.9	11043	11701.5
	287.8	9666	10294.5	10138.5	10474.5	11449.5	11026.5	10538.3	10737	11445
	288	9394.5	9964.5	9781.5	10128	11083.5	10611	10217.2	10348.5	10963.5
	288.2	8965.5	9454.5	9334.5	9672	10551	10155	9732.36	9877.5	10491
	288.4	8532	8998.5	8907	9259.5	10038	9709.5	9262.71	9421.5	9946.5
	288.6	7995	8490	8397	8692.5	9417	9144	8735.49	8892	9360
	288.8	7546.5	7942.5	7885.5	8104.5	8826	8599.5	8220.39	8328	8820
	289	6894	7303.5	7278	7489.5	8080.5	7836	7552.28	7630.5	8040
	289.2	6355.5	6712.5	6762	6840	7450.5	7264.5	6967.48	7101	7447.5
	289.4	5757	6073.5	6097.5	6187.5	6744	6549	6306.94	6406.5	6705
	289.6	5187	5455.5	5469	5563.5	6055.5	5884.5	5669.13	5784	6030
	289.8	4626	4830	4872	4926	5314.5	5215.5	5008.59	5100	5338.5
	290	4102.5	4255.5	4297.5	4309.5	4681.5	4585.5	4423.8	4519.5	4701
	290.2	3591	3730.5	3759	3774	4092	3993	3835.98	3912	4080
	290.4	3132	3232.5	3280.5	3310.5	3526.5	3463.5	3340.58	3408	3532.5
	290.6	2685	2757	2791.5	2790	2992.5	2908.5	2834.57	2877	2986.5
	290.8	2340	2421	2433	2448	2565	2542.5	2467.93	2466	2563.5
	291	2046	2068.5	2082	2085	2190	2149.5	2066.46	2100	2161.5
	291.2	1789.5	1825.5	1813.5	1818	1885.5	1855.5	1789.21	1813.5	1834.5
	291.4	1593	1612.5	1590	1584	1621.5	1582.5	1534.69	1548	1555.5
	291.6	1464.9	1461	1424.25	1434.15	1449.75	1407.6	1350.93	1360.05	1366.35
	291.8	1341.3	1336.65	1300.35	1291.95	1310.4	1268.1	1200.94	1199.4	1210.8
	292	1268.25	1258.95	1196.55	1202.85	1193.25	1148.25	1085.35	1095.15	1084.35
	292.2	1228.05	1201.35	1139.7	1154.25	1120.5	1061.25	1018.69	1012.95	1006.65
	292.4	1220.55	1191	1128.9	1113.15	1088.55	1034.1	974.448	961.35	960.15
	292.6	1207.2	1185.75	1123.5	1115.85	1080.15	1029	956.874	953.25	949.65
	292.8	1229.4	1204.65	1125.6	1120.95	1078.5	1029.75	973.842	954.3	942.45
	293	1247.85	1234.35	1159.8	1146	1094.25	1047.15	975.66	962.1	960.15
	293.2	1294.05	1283.1	1186.2	1177.35	1129.65	1074	1010.96	999.45	982.8
	293.4	1348.2	1296.6	1230	1224.75	1161.15	1105.35	1052.02	1021.8	1014.15
	293.6	1383.9	1365.15	1256.1	1238.55	1193.1	1131.9	1088.07	1053.9	1047
	293.8	1428.75	1399.65	1306.95	1292.55	1215.45	1184.4	1105.04	1079.7	1064.7
	294	1458.45	1431.75	1332.15	1342.2	1270.8	1221	1131.55	1112.55	1105.5
	294.2	1507.5	1490.7	1379.4	1386	1300.65	1250.85	1178.22	1152.6	1131.3
	294.4	1546.5	1525.5	1420.35	1420.5	1336.05	1284	1203.06	1170.75	1162.8
	294.6	1609.5	1569	1459.5	1458.9	1388.4	1320.3	1246.09	1213.8	1205.1
	294.8	1638	1612.5	1516.5	1498.2	1408.95	1350.6	1273.36	1256.7	1231.5
	295	1686	1642.5	1531.5	1533	1443.3	1397.4	1306.54	1271.85	1268.25
	295.2	1734	1690.5	1572	1581	1476.6	1435.65	1337.14	1323.3	1292.55
	295.4	1776	1753.5	1624.5	1623	1509	1467.3	1367.74	1331.55	1326.3
	295.6	1815	1797	1669.5	1665	1554	1530	1414.4	1382.85	1370.7
	295.8	1861.5	1837.5	1717.5	1696.5	1588.5	1554	1441.98	1417.5	1383
	296	1929	1888.5	1758	1743	1636.5	1578	1474.55	1441.05	1430.4
	296.2	1972.5	1920	1777.5	1789.5	1672.5	1618.5	1511.06	1488.9	1471.8
	296.4	1992	1960.5	1815	1834.5	1723.5	1654.5	1542.27	1521	1503
	296.6	2067	2023.5	1873.5	1872	1743	1699.5	1569.54	1537.5	1530
	296.8	2076	2068.5	1911	1909.5	1788	1744.5	1599.84	1573.5	1566
	297	2172	2109	1960.5	1948.5	1834.5	1780.5	1654.38	1618.5	1605
	297.2	2203.5	2169	2020.5	2004	1866	1824	1669.53	1651.5	1624.5
	297.4	2257.5	2209.5	2058	2038.5	1920	1851	1721.04	1693.5	1666.5
	297.6	2295	2266.5	2106	2095.5	1950	1902	1743.76	1722	1710
	297.8	2350.5	2334	2152.5	2133	1992	1939.5	1796.79	1756.5	1737
	298	2404.5	2359.5	2193	2197.5	2046	1996.5	1833.15	1789.5	1779
	298.2	2461.5	2412	2235	2218.5	2095.5	2025	1889.2	1845	1828.5
	298.4	2503.5	2457	2278.5	2283	2110.5	2076	1924.05	1882.5	1833
	298.6	2559	2514	2350.5	2310	2182.5	2119.5	1957.38	1917	1912.5
	298.8	2631	2569.5	2389.5	2367	2209.5	2158.5	1978.59	1948.5	1935
	299	2676	2598	2431.5	2434.5	2265	2193	2036.16	1996.5	1957.5
	299.2	2707.5	2664	2475	2469	2305.5	2263.5	2067.98	2031	2017.5
	299.4	2793	2728.5	2515.5	2526	2338.5	2298	2102.82	2067	2059.5
	299.6	2835	2779.5	2565	2562	2383.5	2338.5	2149.78	2121	2082
	299.8	2889	2833.5	2628	2599.5	2440.5	2385	2195.24	2157	2140.5
	300	2919	2857.5	2668.5	2635.5	2470.5	2427	2234.62	2187	2158.5
	300.2	2983.5	2913	2734.5	2703	2506.5	2466	2277.05	2226	2220
	300.4	3030	2956.5	2751	2749.5	2583	2532	2310.38	2251.5	2232
	300.6	3099	3024	2833.5	2796	2604	2538	2325.52	2298	2271
	300.8	3133.5	3052.5	2847	2821.5	2652	2586	2375.52	2349	2310
	301	3192	3121.5	2896.5	2863.5	2698.5	2628	2414.91	2376	2352
	301.2	3243	3193.5	2949	2925	2731.5	2683.5	2449.76	2412	2391
	301.4	3295.5	3231	2995.5	2971.5	2760	2733	2480.05	2455.5	2436
	301.6	3331.5	3274.5	3045	2997	2793	2763	2525.51	2488.5	2464.5
	301.8	3411	3307.5	3067.5	3073.5	2859	2806.5	2566.41	2526	2505
	302	3432	3357	3111	3106.5	2902.5	2851.5	2596.71	2563.5	2545.5
	302.2	3498	3435	3171	3147	2956.5	2884.5	2642.16	2602.5	2571
	302.4	3561	3502.5	3226.5	3204	2965.5	2940	2678.52	2649	2607
	302.6	3585	3529.5	3285	3231	3024	2995.5	2717.91	2695.5	2652
	302.8	3649.5	3591	3342	3283.5	3085.5	3024	2754.27	2728.5	2686.5
	303	3705	3630	3364.5	3318	3126	3060	2801.24	2763	2733
	303.2	3735	3691.5	3426	3393	3165	3117	2833.05	2791.5	2787
	303.4	3807	3747	3519	3439.5	3228	3159	2898.2	2859	2806.5
	303.6	3864	3807	3531	3504	3246	3199.5	2933.04	2874	2829
	303.8	3931.5	3867	3559.5	3552	3334.5	3250.5	2983.03	2931	2901
	304	3984	3916.5	3628.5	3589.5	3367.5	3316.5	3023.94	2973	2949
	304.2	4042.5	3990	3703.5	3628.5	3415.5	3360	3060.3	3019.5	2994
	304.4	4107	4050	3741	3685.5	3447	3411	3123.93	3054	3013.5
	304.6	4161	4081.5	3793.5	3739.5	3508.5	3447	3160.29	3096	3079.5
	304.8	4234.5	4149	3846	3783	3556.5	3493.5	3186.05	3135	3109.5
	305	4288.5	4198.5	3904.5	3838.5	3606	3544.5	3233.01	3205.5	3154.5
	305.2	4327.5	4291.5	3946.5	3906	3654	3592.5	3290.58	3223.5	3189
	305.4	4390.5	4320	4011	3963	3703.5	3657	3339.06	3274.5	3244.5
	305.6	4455	4380	4062	3997.5	3741	3691.5	3381.48	3318	3271.5
	305.8	4501.5	4414.5	4101	4063.5	3787.5	3747	3431.48	3357	3324
	306	4570.5	4488	4153.5	4081.5	3846	3795	3470.86	3423	3346.5
	306.2	4602	4549.5	4234.5	4164	3901.5	3831	3502.68	3448.5	3397.5
	306.4	4665	4608	4290	4225.5	3918	3907.5	3529.95	3484.5	3448.5
	306.6	4732.5	4642.5	4348.5	4221	3975	3951	3611.76	3529.5	3487.5
	306.8	4818	4680	4390.5	4305	4041	3984	3614.79	3573	3537
	307	4848	4753.5	4416	4372.5	4093.5	4026	3679.93	3657	3586.5
	307.2	4908	4810.5	4497	4414.5	4132.5	4068	3717.81	3678	3630
	307.4	4978.5	4876.5	4525.5	4470	4201.5	4122	3761.74	3712.5	3666
	307.6	5046	4963.5	4629	4515	4216.5	4176	3813.26	3775.5	3702
	307.8	5082	4983	4678.5	4582.5	4278	4242	3876.89	3817.5	3754.5
	308	5151	5070	4750.5	4632	4339.5	4273.5	3937.48	3856.5	3799.5
	308.2	5239.5	5136	4770	4714.5	4375.5	4332	3975.36	3906	3858
	308.4	5311.5	5176.5	4842	4756.5	4438.5	4363.5	4020.81	3967.5	3903
	308.6	5376	5301	4905	4818	4525.5	4434	4066.26	4002	3967.5
	308.8	5487	5350.5	4990.5	4870.5	4563	4479	4107.16	4056	3993
	309	5553	5377.5	5050.5	4908	4621.5	4564.5	4161.7	4113	4042.5
	309.2	5581.5	5467.5	5103	4971	4659	4618.5	4238.97	4161	4098
	309.4	5643	5535	5196	5041.5	4750.5	4672.5	4276.85	4177.5	4143
	309.6	5701.5	5592	5223	5095.5	4779	4711.5	4288.97	4245	4210.5
	309.8	5799	5671.5	5280	5163	4866	4767	4369.26	4309.5	4233
	310	5872.5	5754	5331	5257.5	4881	4801.5	4416.23	4318.5	4291.5
	310.2	5952	5806.5	5403	5272.5	4945.5	4872	4495.01	4384.5	4321.5
	310.4	5994	5872.5	5476.5	5359.5	4987.5	4905	4514.7	4426.5	4374
	310.6	6072	5943	5545.5	5412	5056.5	4995	4554.09	4498.5	4414.5
	310.8	6123	5961	5583	5451	5113.5	5043	4614.69	4545	4450.5
	311	6201	6039	5665.5	5523	5151	5112	4685.89	4570.5	4506
	311.2	6226.5	6111	5700	5584.5	5236.5	5151	4716.19	4629	4549.5
	311.4	6348	6210	5781	5650.5	5313	5188.5	4778.31	4675.5	4639.5
	311.6	6409.5	6282	5848.5	5688	5346	5244	4828.31	4746	4671
	311.8	6475.5	6324	5902.5	5745	5398.5	5367	4855.58	4767	4698
	312	6559.5	6375	5997	5838	5469	5386.5	4917.69	4851	4735.5
	312.2	6619.5	6478.5	6033	5896.5	5547	5439	4955.57	4878	4821
	312.4	6724.5	6534	6141	5955	5587.5	5470.5	4994.95	4944	4855.5
	312.6	6778.5	6594	6198	6024	5649	5566.5	5093.43	5016	4924.5
	312.8	6829.5	6678	6261	6067.5	5713.5	5592	5154.03	5050.5	4980
	313	6952.5	6762	6334.5	6172.5	5760	5679	5184.33	5128.5	5029.5
	313.2	6993	6811.5	6393	6220.5	5835	5707.5	5246.44	5176.5	5092.5
	313.4	7104	6909	6459	6309	5914.5	5812.5	5305.53	5245.5	5152.5
	313.6	7182	6966	6568.5	6346.5	5973	5904	5366.13	5271	5197.5
	313.8	7234.5	7101	6616.5	6408	6024	5934	5446.42	5310	5269.5
	314	7299	7126.5	6699	6504	6118.5	5977.5	5537.33	5376	5319
	314.2	7425	7230	6778.5	6577.5	6186	6070.5	5579.74	5434.5	5358
	314.4	7524	7329	6841.5	6624	6241.5	6114	5622.16	5517	5395.5
	314.6	7618.5	7359	6936	6681	6328.5	6186	5649.43	5572.5	5506.5
	314.8	7678.5	7458	7003.5	6774	6361.5	6250.5	5726.7	5623.5	5532
	315	7759.5	7554	7087.5	6865.5	6417	6313.5	5791.85	5682	5605.5
	315.2	7821	7611	7125	6937.5	6477	6385.5	5831.23	5737.5	5637
	315.4	7894.5	7663.5	7201.5	6993	6528	6474	5882.74	5779.5	5718
	315.6	7981.5	7741.5	7303.5	7060.5	6609	6504	5973.64	5845.5	5754
	315.8	8106	7806	7381.5	7113	6660	6552	6011.52	5872.5	5793
	316	8119.5	7876.5	7435.5	7188	6730.5	6589.5	6064.55	5935.5	5857.5
	316.2	8196	7983	7528.5	7252.5	6829.5	6652.5	6120.6	5983.5	5892
	316.4	8256	8068.5	7594.5	7278	6877.5	6762	6143.33	6054	5937
	316.6	8374.5	8155.5	7662	7377	6909	6804	6235.74	6085.5	6010.5
	316.8	8451	8241	7696.5	7395	6963	6856.5	6296.34	6165	6072
	317	8521.5	8275.5	7752	7492.5	7084.5	6942	6340.28	6241.5	6102
	317.2	8574	8344.5	7870.5	7584	7134	6964.5	6387.24	6271.5	6165
	317.4	8631	8410.5	7935	7624.5	7165.5	7020	6426.63	6319.5	6231
	317.6	8703	8466	7974	7677	7221	7047	6485.72	6381	6264
	317.8	8799	8566.5	8067	7761	7272	7099.5	6564.49	6406.5	6309
	318	8905.5	8679	8110.5	7816.5	7344	7188	6623.58	6490.5	6393
	318.2	8979	8754	8193	7864.5	7441.5	7249.5	6678.12	6510	6453
	318.4	9084	8799	8277	7966.5	7486.5	7315.5	6712.97	6576	6472.5
	318.6	9138	8850	8313	8022	7552.5	7390.5	6805.38	6655.5	6529.5
	318.8	9213	8935.5	8406	8079	7632	7422	6847.8	6669	6580.5
	319	9300	9030	8500.5	8143.5	7693.5	7477.5	6887.19	6757.5	6645
	319.2	9351	9073.5	8545.5	8223	7749	7546.5	6917.49	6792	6678
	319.4	9460.5	9157.5	8646	8290.5	7816.5	7615.5	7011.42	6819	6736.5
	319.6	9531	9255	8691	8352	7863	7696.5	7040.2	6876	6799.5
	319.8	9615	9325.5	8781	8427	7948.5	7732.5	7079.59	6991.5	6820.5
	320	9687	9379.5	8797.5	8499	8002.5	7785	7159.89	7030.5	6867
	320.2	9787.5	9480	8878.5	8547	8080.5	7845	7208.37	7047	6949.5
	320.4	9870	9513	8980.5	8658	8151	7888.5	7273.52	7084.5	7030.5
	320.6	9913.5	9589.5	9033	8688	8194.5	7975.5	7308.36	7162.5	7063.5
	320.8	9997.5	9699	9099	8715	8248.5	8010	7393.2	7234.5	7101
	321	10071	9792	9181.5	8808	8283	8052	7418.95	7264.5	7152
	321.2	10162.5	9844.5	9259.5	8829	8365.5	8137.5	7500.77	7297.5	7203
	321.4	10210.5	9883.5	9288	8902.5	8439	8176.5	7514.4	7345.5	7222.5
	321.6	10318.5	9936	9379.5	8995.5	8470.5	8233.5	7581.06	7398	7294.5
	321.8	10354.5	9997.5	9451.5	9061.5	8550	8311.5	7629.54	7453.5	7336.5
	322	10378.5	10078.5	9489	9073.5	8596.5	8310	7684.08	7471.5	7369.5
	322.2	10536	10152	9523.5	9138	8632.5	8397	7696.2	7561.5	7396.5
	322.4	10561.5	10242	9624	9193.5	8662.5	8442	7773.47	7605	7486.5
	322.6	10675.5	10312.5	9702	9273	8755.5	8469	7853.76	7621.5	7516.5
	322.8	10737	10374	9772.5	9328.5	8826	8526	7887.09	7672.5	7560
	323	10791	10452	9828	9375	8887.5	8604	7921.93	7737	7615.5
	323.2	10851	10543.5	9901.5	9459	8922	8652	7927.99	7764	7656
	323.4	10966.5	10576.5	9954	9487.5	8962.5	8716.5	8008.29	7804.5	7704
	323.6	11010	10615.5	10008	9519	9039	8733	8029.5	7837.5	7732.5
	323.8	11089.5	10708.5	10062	9640.5	9094.5	8790	8100.7	7933.5	7767
	324	11191.5	10756.5	10119	9648	9105	8827.5	8147.67	7948.5	7819.5
	324.2	11241	10797	10204.5	9736.5	9228	8883	8237.06	8019	7884
	324.4	11280	10891.5	10251	9748.5	9283.5	8962.5	8227.97	8062.5	7941
	324.6	11356.5	10926	10320	9840	9310.5	8964	8303.72	8083.5	7945.5
	324.8	11430	11020.5	10360.5	9886.5	9363	9030	8379.47	8130	8026.5
	325	11499	11125.5	10410	9910.5	9385.5	9087	8385.53	8160	8046
	325.2	11595	11148	10489.5	9969	9441	9124.5	8394.61	8209.5	8047.5
	325.4	11653.5	11188.5	10504.5	10018.5	9523.5	9157.5	8424.91	8242.5	8119.5
	325.6	11659.5	11275.5	10597.5	10099.5	9550.5	9261	8491.58	8283	8142
	325.8	11730	11323.5	10650	10135.5	9633	9253.5	8530.97	8313	8179.5
	326	11755.5	11373	10728	10189.5	9654	9306	8617.32	8368.5	8193
	326.2	11826	11425.5	10765.5	10236	9718.5	9336	8617.32	8404.5	8286
	326.4	11895	11448	10782	10260	9738	9364.5	8655.19	8404.5	8265
	326.6	11986.5	11505	10852.5	10312.5	9768	9399	8696.1	8424	8331
	326.8	12048	11533.5	10864.5	10345.5	9811.5	9411	8714.28	8503.5	8313
	327	12072	11595	10953	10404	9856.5	9454.5	8767.31	8518.5	8371.5
	327.2	12093	11646	10978.5	10428	9921	9523.5	8806.69	8592	8400
	327.4	12126	11710.5	11029.5	10482	9927	9538.5	8833.97	8617.5	8458.5
	327.6	12213	11742	11079	10506	9957	9594	8879.41	8610	8491.5
	327.8	12243	11797.5	11127	10543.5	10005	9628.5	8918.81	8653.5	8550
	328	12379.5	11844	11212.5	10620	10066.5	9706.5	8908.2	8665.5	8563.5
	328.2	12412.5	11896.5	11193	10645.5	10075.5	9720	8967.28	8692.5	8592
	328.4	12484.5	11913	11226	10672.5	10179	9744	8977.89	8728.5	8596.5
	328.6	12456	12004.5	11286	10737	10207.5	9757.5	9023.34	8769	8632.5
	328.8	12519	12022.5	11397	10761	10203	9831	9055.16	8827.5	8646
	329	12574.5	12091.5	11431.5	10786.5	10216.5	9813	9067.28	8839.5	8701.5
	329.2	12594	12189	11485.5	10851	10281	9856.5	9127.88	8851.5	8782.5
	329.4	12660	12154.5	11496	10903.5	10275	9879	9158.17	8892	8736
	329.6	12736.5	12186	11539.5	10896	10359	9918	9182.41	8917.5	8770.5
	329.8	12754.5	12253.5	11517	10966.5	10368	9939	9202.11	8971.5	8763
	330	12835.5	12277.5	11574	11014.5	10450.5	9976.5	9194.53	8961	8821.5
	330.2	12831	12322.5	11595	11004	10497	10009.5	9253.62	8988	8875.5
	330.4	12846	12373.5	11679	11002.5	10504.5	10005	9282.41	9030	8899.5
	330.6	12894	12414	11730	11070	10555.5	10053	9323.31	9046.5	8916
	330.8	12982.5	12421.5	11727	11082	10570.5	10057.5	9346.03	9043.5	8926.5
	331	13089	12459	11763	11100	10588.5	10108.5	9400.58	9066	8950.5
	331.2	13114.5	12507	11788.5	11098.5	10645.5	10143	9389.97	9069	8947.5
	331.4	13099.5	12538.5	11790	11181	10654.5	10185	9400.58	9097.5	8944.5
	331.6	13093.5	12580.5	11829	11212.5	10698	10143	9417.24	9132	9003
	331.8	13156.5	12565.5	11865	11223	10690.5	10173	9446.03	9165	9024
	332	13194	12603	11862	11263.5	10702.5	10230	9442.99	9219	9048
	332.2	13198.5	12625.5	11844	11286	10735.5	10222.5	9485.41	9208.5	9052.5
	332.4	13275	12657	11944.5	11293.5	10762.5	10252.5	9491.47	9198	9072
	332.6	13242	12733.5	11992.5	11268	10830	10288.5	9541.47	9201	9076.5
	332.8	13314	12750	12013.5	11368.5	10875	10288.5	9550.56	9222	9102
	333	13312.5	12772.5	12015	11364	10897.5	10282.5	9538.44	9240	9079.5
	333.2	13384.5	12751.5	12027	11400	10897.5	10318.5	9574.8	9274.5	9114
	333.4	13407	12771	12042	11392.5	10890	10339.5	9523.29	9280.5	9159
	333.6	13449	12813	12049.5	11382	10894.5	10303.5	9585.41	9262.5	9151.5
	333.8	13476	12850.5	12094.5	11419.5	10900.5	10366.5	9635.4	9253.5	9193.5
	334	13504.5	12847.5	12075	11442	10927.5	10383	9599.04	9292.5	9195
	334.2	13473	12879	12135	11479.5	10990.5	10371	9621.76	9306	9171
	334.4	13515	12934.5	12183	11452.5	10980	10374	9635.4	9348	9222
	334.6	13540.5	12895.5	12156	11497.5	10942.5	10407	9630.85	9349.5	9210
	334.8	13492.5	12927	12229.5	11496	11020.5	10438.5	9661.16	9357	9238.5
	335	13534.5	12909	12190.5	11460	10987.5	10426.5	9689.94	9337.5	9199.5
	335.2	13575	12937.5	12189	11502	11026.5	10438.5	9688.42	9327	9226.5
	335.4	13620	12964.5	12187.5	11505	11062.5	10399.5	9647.52	9325.5	9268.5
	335.6	13648.5	13021.5	12220.5	11545.5	11073	10413	9671.76	9346.5	9256.5
	335.8	13629	13026	12217.5	11490	11050.5	10428	9697.51	9319.5	9243
	336	13650	12997.5	12222	11512.5	11086.5	10443	9656.61	9349.5	9252
	336.2	13633.5	12987	12265.5	11511	11029.5	10437	9659.64	9369	9250.5
	336.4	13633.5	12993	12261	11503.5	11070	10458	9691.45	9372	9264
	336.6	13656	12967.5	12295.5	11497.5	11056.5	10450.5	9674.79	9369	9304.5
	336.8	13614	13024.5	12270	11518.5	11029.5	10486.5	9679.34	9375	9286.5
	337	13689	13002	12268.5	11517	11049	10449	9699.03	9340.5	9279
	337.2	13752	13006.5	12273	11499	11071.5	10428	9712.66	9354	9225
	337.4	13750.5	13020	12252	11533.5	11100	10417.5	9673.28	9387	9262.5
	337.6	13734	13030.5	12294	11488.5	11085	10426.5	9694.49	9358.5	9274.5
	337.8	13726.5	13006.5	12283.5	11536.5	11097	10393.5	9656.61	9336	9271.5
	338	13719	13032	12273	11493	11080.5	10386	9649.03	9331.5	9291
	338.2	13695	13011	12255	11470.5	11058	10407	9652.07	9334.5	9238.5
	338.4	13686	13017	12213	11464.5	11007	10443	9667.22	9334.5	9238.5
	338.6	13674	13003.5	12226.5	11478	11055	10402.5	9650.55	9331.5	9247.5
	338.8	13686	13068	12244.5	11487	11055	10413	9655.09	9304.5	9258
	339	13704	12999	12240	11500.5	11088	10407	9592.98	9303	9237
	339.2	13693.5	12913.5	12178.5	11427	11065.5	10371	9582.38	9325.5	9195
	339.4	13767	12955.5	12169.5	11425.5	11076	10309.5	9611.16	9333	9207
	339.6	13705.5	12925.5	12205.5	11412	10980	10317	9592.98	9274.5	9165
	339.8	13693.5	12915	12144	11388	10999.5	10338	9592.98	9241.5	9169.5
	340	13657.5	12919.5	12165	11425.5	11047.5	10287	9570.26	9238.5	9192
	340.2	13618.5	12898.5	12172.5	11374.5	10977	10287	9539.95	9192	9157.5
	340.4	13620	12886.5	12154.5	11392.5	10990.5	10285.5	9506.62	9241.5	9165
	340.6	13575	12849	12115.5	11341.5	10993.5	10233	9512.68	9207	9138
	340.8	13606.5	12855	12105	11370	10923	10237.5	9500.57	9208.5	9115.5
	341	13575	12825	12072	11304	10938	10255.5	9477.84	9192	9076.5
	341.2	13560	12829.5	12096	11310	10909.5	10221	9506.62	9180	9064.5
	341.4	13522.5	12840	12054	11272.5	10906.5	10216.5	9477.84	9115.5	9045
	341.6	13509	12781.5	12012	11268	10855.5	10153.5	9467.24	9111	8986.5
	341.8	13482	12792	11967	11230.5	10879.5	10143	9464.2	9094.5	8989.5
	342	13477.5	12748.5	11949	11205	10831.5	10101	9411.18	9069	8976
	342.2	13522.5	12685.5	11965.5	11155.5	10828.5	10074	9405.12	9069	8985
	342.4	13443	12652.5	11919	11145	10813.5	10084.5	9374.82	9028.5	8973
	342.6	13369.5	12685.5	11907	11109	10788	10129.5	9336.94	9040.5	8932.5
	342.8	13411.5	12649.5	11907	11157	10773	10087.5	9339.97	9024	8928
	343	13396.5	12606	11892	11094	10732.5	10083	9302.1	8989.5	8914.5
	343.2	13360.5	12603	11835	11083.5	10701	10033.5	9285.43	8941.5	8878.5
	343.4	13290	12562.5	11749.5	11032.5	10656	9967.5	9294.53	8979	8853
	343.6	13255.5	12535.5	11782.5	11010	10653	9946.5	9249.08	8943	8850
	343.8	13255.5	12567	11748	10977	10659	9940.5	9229.38	8898	8806.5
	344	13255.5	12499.5	11725.5	10971	10611	9940.5	9232.41	8881.5	8737.5
	344.2	13186.5	12417	11724	10950	10569	9912	9227.86	8833.5	8773.5
	344.4	13195.5	12427.5	11671.5	10906.5	10549.5	9880.5	9153.63	8802	8727
	344.6	13135.5	12387	11673	10914	10551	9859.5	9129.39	8766	8706
	344.8	13065	12367.5	11559	10893	10524	9817.5	9123.33	8784	8728.5
	345	13029	12324	11571	10813.5	10527	9811.5	9127.88	8779.5	8703
	345.2	13032	12304.5	11553	10774.5	10413	9727.5	9058.18	8733	8680.5
	345.4	13006.5	12210	11494.5	10737	10371	9732	9030.91	8673	8626.5
	345.6	12961.5	12174	11479.5	10704	10384.5	9669	8993.04	8659.5	8611.5
	345.8	12927	12145.5	11478	10666.5	10351.5	9667.5	8999.1	8658	8635.5
	346	12883.5	12148.5	11409	10707	10327.5	9619.5	8941.53	8623.5	8556
	346.2	12837	12115.5	11353.5	10632	10296	9598.5	8938.5	8619	8541
	346.4	12826.5	12060	11328	10620	10257	9598.5	8903.66	8572.5	8544
	346.6	12745.5	12007.5	11263.5	10561.5	10174.5	9549	8870.33	8559	8479.5
	346.8	12732	11982	11250	10459.5	10180.5	9559.5	8852.15	8532	8476.5
	347	12703.5	11973	11254.5	10482	10131	9531	8770.34	8464.5	8442
	347.2	12661.5	11917.5	11149.5	10449	10132.5	9525	8779.42	8455.5	8421
	347.4	12571.5	11901	11125.5	10423.5	10078.5	9441	8767.31	8406	8388
	347.6	12523.5	11874	11110.5	10396.5	10101	9400.5	8726.4	8395.5	8365.5
	347.8	12468	11797.5	11080.5	10336.5	10030.5	9352.5	8673.38	8389.5	8338.5
	348	12462	11770.5	11034	10275	10003.5	9360	8647.62	8356.5	8298
	348.2	12388.5	11718	11004	10264.5	9943.5	9343.5	8653.68	8316	8239.5
	348.4	12363	11670	10927.5	10254	9904.5	9268.5	8618.84	8320.5	8239.5
	348.6	12355.5	11596.5	10890	10204.5	9862.5	9223.5	8585.51	8233.5	8221.5
	348.8	12289.5	11595	10818	10149	9859.5	9156	8550.66	8239.5	8179.5
	349	12258	11547	10780.5	10093.5	9823.5	9136.5	8462.79	8190	8157
	349.2	12183	11503.5	10771.5	10059	9802.5	9109.5	8476.42	8161.5	8121
	349.4	12177	11454	10702.5	9988.5	9723	9079.5	8411.28	8113.5	8094
	349.6	12100.5	11407.5	10660.5	9951	9648	9048	8377.95	8077.5	8025
	349.8	12031.5	11350.5	10618.5	9915	9601.5	8992.5	8373.41	8026.5	8010
	350	11992.5	11289	10603.5	9892.5	9598.5	8992.5	8320.38	7987.5	7980
	350.2	11932.5	11241	10524	9826.5	9585	8902.5	8268.87	7998	7936.5
	350.4	11974.5	11200.5	10513.5	9808.5	9561	8868	8244.63	7957.5	7903.5
	350.6	11854.5	11149.5	10464	9742.5	9531	8785.5	8229.48	7911	7828.5
	350.8	11808	11104.5	10380	9682.5	9483	8799	8212.82	7903.5	7849.5
	351	11779.5	11130	10357.5	9676.5	9457.5	8751	8171.91	7852.5	7791
	351.2	11728.5	11050.5	10333.5	9670.5	9391.5	8739	8137.07	7834.5	7798.5
	351.4	11641.5	11013	10279.5	9579	9355.5	8718	8120.4	7788	7773
	351.6	11665.5	10888.5	10207.5	9619.5	9303	8620.5	8056.77	7789.5	7702.5
	351.8	11598	10863	10197	9531	9276	8577	8006.78	7705.5	7708.5
	352	11559	10849.5	10143	9478.5	9193.5	8557.5	7981.02	7687.5	7648.5
	352.2	11436	10800	10128	9427.5	9154.5	8536.5	7956.78	7633.5	7572
	352.4	11383.5	10726.5	10068	9370.5	9115.5	8514	7918.91	7596	7525.5
	352.6	11355	10645.5	9969	9340.5	9085.5	8463	7885.58	7584	7506
	352.8	11310	10621.5	9981	9286.5	9051	8415	7881.03	7542	7486.5
	353	11233.5	10527	9886.5	9258	8998.5	8374.5	7808.31	7512	7488
	353.2	11236.5	10521	9832.5	9247.5	8968.5	8302.5	7784.07	7471.5	7414.5
	353.4	11187	10446	9780	9177	8926.5	8277	7703.78	7396.5	7380
	353.6	11112	10399.5	9736.5	9132	8845.5	8223	7661.35	7410	7324.5
	353.8	11049	10353	9670.5	9070.5	8812.5	8188.5	7643.17	7357.5	7263
	354	10971	10311	9636	8973	8760	8143.5	7626.51	7332	7260
	354.2	10885.5	10257	9592.5	8934	8725.5	8115	7552.28	7281	7224
	354.4	10806	10200	9543	8913	8677.5	8073	7540.16	7270.5	7185
	354.6	10782	10107	9528	8883	8644.5	8085	7493.19	7182	7168.5
	354.8	10720.5	10075.5	9447	8880	8620.5	7975.5	7464.41	7161	7042.5
	355	10660.5	10008	9369	8797.5	8593.5	7936.5	7437.14	7093.5	7059
	355.2	10600.5	9990	9352.5	8709	8511	7897.5	7390.17	7068	7068
	355.4	10545	9955.5	9289.5	8658	8460	7867.5	7352.3	7059	7015.5
	355.6	10483.5	9864	9255	8652	8412	7815	7285.64	7008	6982.5
	355.8	10401	9828	9205.5	8628	8389.5	7809	7255.34	7000.5	6957
	356	10419	9832.5	9183	8586	8334	7735.5	7211.4	6955.5	6907.5
	356.2	10398	9744	9090	8530.5	8301	7726.5	7194.73	6918	6876
	356.4	10312.5	9667.5	9060	8484	8248.5	7686	7168.98	6853.5	6831
	356.6	10222.5	9643.5	8995.5	8445	8221.5	7603.5	7122.02	6796.5	6816
	356.8	10194	9564	8980.5	8409	8146.5	7587	7067.47	6780	6762
	357	10086	9499.5	8940	8377.5	8085	7581	7055.35	6748.5	6727.5
	357.2	10075.5	9457.5	8872.5	8322	8068.5	7525.5	7023.54	6742.5	6721.5
	357.4	10029	9388.5	8845.5	8253	8032.5	7503	6955.36	6699	6673.5
	357.6	9949.5	9349.5	8770.5	8218.5	8004	7444.5	6929.61	6643.5	6624
	357.8	9876	9330	8725.5	8151	7965	7389	6946.28	6604.5	6570
	358	9817.5	9265.5	8677.5	8155.5	7927.5	7360.5	6878.1	6579	6561
	358.2	9796.5	9220.5	8634	8086.5	7848	7326	6806.9	6543	6531
	358.4	9753	9133.5	8626.5	8040	7833	7281	6787.2	6504	6499.5
	358.6	9693	9114	8574	8013	7779	7243.5	6749.33	6468	6451.5
	358.8	9637.5	9022.5	8511	7941	7719	7201.5	6725.09	6478.5	6397.5
	359	9609	8991	8470.5	7897.5	7651.5	7159.5	6696.3	6417	6385.5
	359.2	9523.5	8944.5	8421	7846.5	7626	7113	6650.85	6343.5	6343.5
	359.4	9457.5	8847	8314.5	7822.5	7594.5	7077	6600.85	6306	6298.5
	359.6	9393	8844	8274	7743	7581	7002	6575.1	6306	6232.5
	359.8	9336	8766	8233.5	7740	7533	6979.5	6517.53	6261	6229.5
	360	9283.5	8718	8203.5	7653	7455	6961.5	6472.08	6228	6171
	360.2	9244.5	8656.5	8151	7612.5	7426.5	6927	6452.39	6166.5	6147
	360.4	9181.5	8602.5	8130	7555.5	7372.5	6894	6409.97	6138	6109.5
	360.6	9114	8551.5	8059.5	7536	7306.5	6834	6358.45	6112.5	6079.5
	360.8	9052.5	8506.5	7989	7491	7275	6808.5	6323.61	6052.5	6063
	361	9001.5	8452.5	7947	7455	7242	6753	6273.61	6018	6033
	361.2	8950.5	8424	7900.5	7426.5	7210.5	6732	6270.59	5995.5	5977.5
	361.4	8854.5	8358	7882.5	7372.5	7132.5	6688.5	6240.28	5943	5938.5
	361.6	8859	8278.5	7815	7321.5	7101	6643.5	6181.2	5932.5	5907
	361.8	8779.5	8283	7741.5	7249.5	7059	6565.5	6122.11	5869.5	5875.5
	362	8730	8226	7711.5	7210.5	6999	6571.5	6081.21	5820	5802
	362.2	8650.5	8139	7668	7203	6976.5	6520.5	6081.21	5793	5802
	362.4	8602.5	8104.5	7597.5	7144.5	6913.5	6460.5	6053.94	5769	5749.5
	362.6	8530.5	8032.5	7599	7095	6882	6433.5	6008.49	5748	5680.5
	362.8	8493	7978.5	7515	7078.5	6844.5	6364.5	5956.98	5713.5	5677.5
	363	8454	7965	7462.5	7008	6777	6343.5	5937.28	5659.5	5662.5
	363.2	8385	7879.5	7414.5	6943.5	6754.5	6312	5888.81	5638.5	5646
	363.4	8337	7831.5	7386	6903	6714	6297	5823.66	5614.5	5589
	363.6	8253	7747.5	7309.5	6822	6678	6222	5811.54	5530.5	5557.5
	363.8	8184	7722	7261.5	6796.5	6616.5	6171	5766.09	5520	5511
	364	8140.5	7659	7221	6745.5	6552	6129	5732.76	5470.5	5484
	364.2	8085	7611	7191	6718.5	6513	6079.5	5676.7	5425.5	5451
	364.4	8073	7525.5	7177.5	6694.5	6489	6072	5663.07	5406	5406
	364.6	8026.5	7522.5	7087.5	6639	6456	6039	5640.35	5383.5	5380.5
	364.8	7957.5	7470	7042.5	6631.5	6412.5	5998.5	5597.92	5329.5	5341.5
	365	7849.5	7411.5	6987	6553.5	6340.5	5946	5569.14	5311.5	5299.5
	365.2	7822.5	7359	6945	6529.5	6310.5	5898	5513.09	5241	5272.5
	365.4	7780.5	7311	6874.5	6466.5	6277.5	5863.5	5452.48	5215.5	5202
	365.6	7738.5	7281	6850.5	6435	6231	5841	5441.88	5179.5	5197.5
	365.8	7696.5	7201.5	6807	6387	6183	5785.5	5396.43	5175	5169
	366	7608	7171.5	6778.5	6327	6132	5748	5363.1	5125.5	5145
	366.2	7582.5	7131	6727.5	6288	6091.5	5704.5	5319.16	5101.5	5088
	366.4	7524	7072.5	6712.5	6253.5	6063	5691	5307.05	5112	5068.5
	366.6	7494	7011	6646.5	6231	6028.5	5634	5255.53	5044.5	5022
	366.8	7422	6988.5	6609	6202.5	6001.5	5622	5260.08	5004	4998
	367	7392	6912	6567	6157.5	5979	5586	5216.14	4950	4972.5
	367.2	7339.5	6885	6505.5	6129	5923.5	5563.5	5182.82	4953	4921.5
	367.4	7291.5	6855	6481.5	6049.5	5857.5	5509.5	5151	4914	4918.5
	367.6	7209	6796.5	6456	6004.5	5808	5478	5097.98	4890	4903.5
	367.8	7144.5	6729	6364.5	5958	5799	5433	5063.13	4813.5	4828.5
	368	7113	6711	6316.5	5926.5	5758.5	5377.5	5032.83	4806	4807.5
	368.2	7048.5	6670.5	6268.5	5908.5	5692.5	5355	4975.26	4771.5	4759.5
	368.4	7033.5	6618	6249	5863.5	5674.5	5329.5	4979.81	4726.5	4731
	368.6	6973.5	6543	6204	5812.5	5607	5266.5	4929.81	4737	4695
	368.8	6921	6502.5	6148.5	5767.5	5542.5	5254.5	4904.06	4684.5	4687.5
	369	6846	6441	6091.5	5724	5512.5	5205	4843.45	4651.5	4656
	369.2	6796.5	6409.5	6081	5664	5506.5	5142	4840.42	4603.5	4614
	369.4	6766.5	6334.5	6019.5	5622	5442	5130	4787.4	4558.5	4584
	369.6	6711	6301.5	5964	5574	5394	5107.5	4757.1	4549.5	4552.5
	369.8	6646.5	6220.5	5931	5553	5355	5074.5	4725.28	4533	4515
	370	6609	6217.5	5898	5536.5	5317.5	5017.5	4714.68	4488	4498.5
	370.2	6568.5	6175.5	5841	5470.5	5302.5	4999.5	4666.2	4440	4462.5
	370.4	6490.5	6135	5829	5436	5247	4962	4613.17	4413	4434
	370.6	6463.5	6076.5	5745	5403	5190	4896	4608.63	4387.5	4366.5
	370.8	6430.5	6046.5	5733	5365.5	5199	4854	4552.58	4338	4359
	371	6376.5	5989.5	5694	5311.5	5139	4821	4520.76	4323	4312.5
	371.2	6337.5	5965.5	5628	5314.5	5092.5	4813.5	4485.91	4317	4291.5
	371.4	6282	5887.5	5608.5	5245.5	5056.5	4765.5	4448.04	4278	4272
	371.6	6217.5	5871	5563.5	5197.5	5025	4758	4426.83	4227	4245
	371.8	6193.5	5809.5	5503.5	5175	5002.5	4713	4396.53	4209	4183.5
	372	6127.5	5766	5473.5	5140.5	4959	4666.5	4376.84	4188	4201.5
	372.2	6079.5	5742	5443.5	5080.5	4917	4645.5	4323.81	4134	4141.5
	372.4	6031.5	5686.5	5370	5041.5	4864.5	4603.5	4299.57	4120.5	4111.5
	372.6	6013.5	5635.5	5356.5	5043	4822.5	4563	4281.39	4059	4090.5
	372.8	5949	5602.5	5322	4992	4800	4531.5	4248.06	4057.5	4065
	373	5922	5569.5	5296.5	4942.5	4765.5	4515	4207.15	4021.5	4021.5
	373.2	5893.5	5530.5	5236.5	4921.5	4723.5	4477.5	4181.4	3994.5	3988.5
	373.4	5802	5466	5199	4875	4692	4441.5	4145.04	3949.5	3972
	373.6	5772	5430	5146.5	4828.5	4648.5	4420.5	4114.74	3942	3949.5
	373.8	5752.5	5350.5	5107.5	4809	4588.5	4368	4088.98	3876	3931.5
	374	5712	5349	5097	4746	4576.5	4350	4084.44	3871.5	3876
	374.2	5668.5	5319	5032.5	4731	4512	4311	4026.87	3832.5	3859.5
	374.4	5589	5245.5	5011.5	4716	4507.5	4278	3995.05	3810	3813
	374.6	5556	5217	4954.5	4668	4467	4224	3964.76	3786	3783
	374.8	5499	5170.5	4948.5	4611	4440	4234.5	3923.85	3742.5	3769.5
	375	5491.5	5148	4885.5	4594.5	4420.5	4183.5	3901.12	3759	3721.5
	375.2	5463	5104.5	4827	4551	4375.5	4153.5	3873.86	3736.5	3705
	375.4	5383.5	5044.5	4819.5	4525.5	4336.5	4101	3855.67	3684	3687
	375.6	5314.5	5008.5	4786.5	4485	4308	4084.5	3828.4	3636	3640.5
	375.8	5292	4980	4740	4464	4273.5	4078.5	3808.71	3609	3616.5
	376	5275.5	4953	4681.5	4404	4222.5	4039.5	3776.89	3585	3588
	376.2	5223	4896	4660.5	4369.5	4210.5	3990	3720.84	3555	3571.5
	376.4	5191.5	4852.5	4621.5	4329	4186.5	3943.5	3678.42	3522	3543
	376.6	5158.5	4822.5	4596	4305	4132.5	3928.5	3672.36	3519	3514.5
	376.8	5088	4774.5	4543.5	4288.5	4114.5	3888	3640.55	3477	3492
	377	5043	4737	4519.5	4237.5	4077	3861	3613.27	3466.5	3454.5
	377.2	4987.5	4696.5	4498.5	4197	4071	3834	3587.52	3436.5	3414
	377.4	4969.5	4653	4449	4167	4018.5	3811.5	3578.43	3418.5	3430.5
	377.6	4941	4614	4411.5	4141.5	4003.5	3768	3523.89	3349.5	3387
	377.8	4888.5	4582.5	4384.5	4087.5	3981	3726	3495.11	3346.5	3340.5
	378	4854	4555.5	4332	4071	3924	3736.5	3443.6	3321	3327
	378.2	4800	4504.5	4294.5	4024.5	3894	3690	3431.48	3297	3288
	378.4	4771.5	4456.5	4263	4021.5	3841.5	3667.5	3417.84	3279	3270
	378.6	4780.5	4402.5	4224	3966	3823.5	3631.5	3367.85	3220.5	3249
	378.8	4696.5	4402.5	4197	3930	3768	3604.5	3343.61	3207	3219
	379	4635	4351.5	4119	3906	3744	3561	3346.64	3175.5	3184.5
	379.2	4605	4311	4131	3864	3744	3541.5	3316.34	3157.5	3169.5
	379.4	4575	4282.5	4092	3864	3703.5	3517.5	3289.07	3117	3129
	379.6	4560	4246.5	4044	3816	3691.5	3498	3251.19	3094.5	3118.5
	379.8	4476	4215	4023	3783	3634.5	3463.5	3216.35	3082.5	3084
	380	4449	4200	4006.5	3733.5	3619.5	3420	3211.8	3042	3058.5
	380.2	4413	4122	3948	3712.5	3574.5	3378	3166.35	3006	3037.5
	380.4	4359	4105.5	3910.5	3675	3549	3373.5	3152.72	2985	3019.5
	380.6	4338	4080	3880.5	3660	3523.5	3343.5	3137.57	2950.5	2979
	380.8	4282.5	4041	3838.5	3613.5	3486	3337.5	3098.17	2946	2973
	381	4270.5	4018.5	3814.5	3610.5	3444	3303	3073.93	2922	2938.5
	381.2	4236	3966	3781.5	3591	3414	3289.5	3057.27	2916	2931
	381.4	4210.5	3961.5	3763.5	3531	3397.5	3240	3014.85	2878.5	2895
	381.6	4162.5	3885	3720	3526.5	3370.5	3228	3008.79	2875.5	2884.5
	381.8	4119	3870	3703.5	3484.5	3333	3195	2964.86	2826	2848.5
	382	4077	3840	3660	3472.5	3313.5	3175.5	2949.7	2809.5	2820
	382.2	4078.5	3810	3618	3423	3285	3151.5	2936.07	2787	2797.5
	382.4	4009.5	3787.5	3618	3411	3255	3130.5	2907.28	2752.5	2788.5
	382.6	4012.5	3733.5	3583.5	3367.5	3225	3117	2884.56	2740.5	2760
	382.8	3972	3720	3547.5	3354	3207	3082.5	2851.23	2724	2757
	383	3915	3682.5	3534	3330	3198	3046.5	2846.68	2706	2715
	383.2	3901.5	3633	3508.5	3300	3148.5	3027	2802.75	2694	2709
	383.4	3853.5	3621	3487.5	3261	3118.5	2991	2770.93	2673	2680.5
	383.6	3837	3600	3436.5	3234	3111	2967	2754.27	2646	2659.5
	383.8	3786	3549	3397.5	3205.5	3070.5	2931	2730.03	2619	2638.5
	384	3769.5	3517.5	3364.5	3183	3034.5	2944.5	2711.85	2598	2599.5
	384.2	3726	3474	3333	3159	3013.5	2884.5	2698.22	2569.5	2586
	384.4	3696	3477	3310.5	3132	3000	2850	2664.88	2566.5	2562
	384.6	3649.5	3438	3262.5	3106.5	2968.5	2835	2646.7	2523	2557.5
	384.8	3628.5	3391.5	3276	3079.5	2931	2826	2620.95	2518.5	2526
	385	3571.5	3357	3220.5	3042	2907	2802	2586.11	2490	2496
	385.2	3561	3318	3195	3016.5	2884.5	2775	2572.47	2460	2475
	385.4	3513	3297	3171	2997	2853	2751	2564.89	2440.5	2448
	385.6	3472.5	3283.5	3127.5	2959.5	2815.5	2730	2540.65	2418	2440.5
	385.8	3463.5	3238.5	3111	2931	2794.5	2694	2513.38	2382	2416.5
	386	3438	3189	3102	2916	2775	2670	2489.14	2373	2412
	386.2	3397.5	3183	3061.5	2884.5	2749.5	2646	2461.88	2364	2392.5
	386.4	3382.5	3180	3030	2847	2739	2631	2433.09	2340	2337
	386.6	3336	3133.5	3009	2832	2695.5	2589	2430.06	2322	2340
	386.8	3313.5	3093	2971.5	2824.5	2700	2589	2395.22	2286	2317.5
	387	3274.5	3081	2952	2788.5	2662.5	2545.5	2378.55	2289	2275.5
	387.2	3252	3055.5	2940	2782.5	2644.5	2530.5	2351.28	2262	2280
	387.4	3222	3039	2896.5	2736	2611.5	2508	2337.64	2242.5	2262
	387.6	3213	3004.5	2874	2719.5	2604	2511	2320.98	2223	2238
	387.8	3171	2979	2847	2704.5	2563.5	2481	2319.47	2205	2224.5
	388	3144	2931	2829	2680.5	2553	2458.5	2289.16	2185.5	2197.5
	388.2	3123	2916	2812.5	2644.5	2524.5	2434.5	2263.41	2169	2179.5
	388.4	3093	2883	2772	2623.5	2494.5	2403	2248.26	2143.5	2164.5
	388.6	3060	2859	2761.5	2613	2479.5	2377.5	2224.02	2127	2143.5
	388.8	3034.5	2839.5	2728.5	2586	2445	2367	2214.93	2118	2124
	389	3003	2808	2700	2551.5	2436	2350.5	2192.2	2095.5	2109
	389.2	2986.5	2794.5	2679	2536.5	2419.5	2331	2154.33	2062.5	2079
	389.4	2947.5	2758.5	2664	2515.5	2397	2299.5	2148.27	2047.5	2073
	389.6	2917.5	2718	2620.5	2496	2380.5	2283	2131.61	2029.5	2059.5
	389.8	2886	2709	2586	2457	2361	2251.5	2111.91	2008.5	2035.5
	390	2869.5	2679	2584.5	2446.5	2332.5	2253	2083.12	1993.5	2013
	390.2	2836.5	2653.5	2577	2415	2293.5	2239.5	2064.95	1984.5	1999.5
	390.4	2839.5	2647.5	2533.5	2401.5	2275.5	2209.5	2039.19	1962	1989
	390.6	2796	2614.5	2511	2385	2265	2185.5	2019.49	1963.5	1962
	390.8	2763	2592	2499	2374.5	2250	2172	2017.98	1941	1941
	391	2755.5	2560.5	2482.5	2338.5	2236.5	2151	1996.77	1921.5	1942.5
	391.2	2709	2550	2446.5	2325	2214	2131.5	1980.11	1909.5	1927.5
	391.4	2695.5	2521.5	2443.5	2301	2190	2106	1967.99	1878	1894.5
	391.6	2674.5	2509.5	2401.5	2277	2181	2098.5	1957.38	1864.5	1896
	391.8	2661	2491.5	2377.5	2265	2145	2088	1936.17	1840.5	1864.5
	392	2628	2464.5	2350.5	2262	2109	2070	1914.96	1837.5	1849.5
	392.2	2589	2437.5	2341.5	2221.5	2130	2059.5	1899.81	1828.5	1819.5
	392.4	2583	2413.5	2320.5	2205	2110.5	2029.5	1889.2	1795.5	1815
	392.6	2539.5	2392.5	2307	2176.5	2067	2001	1871.02	1800	1800
	392.8	2523	2370	2278.5	2161.5	2056.5	1981.5	1852.85	1776	1779
	393	2502	2343	2259	2155.5	2041.5	1963.5	1831.63	1756.5	1759.5
	393.2	2469	2325	2241	2116.5	2022	1948.5	1804.37	1747.5	1747.5
	393.4	2464.5	2302.5	2221.5	2118	2002.5	1939.5	1805.88	1722	1738.5
	393.6	2422.5	2278.5	2199	2089.5	1986	1912.5	1790.73	1714.5	1713
	393.8	2418	2247	2172	2049	1954.5	1900.5	1758.91	1687.5	1714.5
	394	2376	2239.5	2148	2047.5	1950	1884	1752.86	1675.5	1695
	394.2	2349	2227.5	2145	2037	1927.5	1861.5	1725.59	1660.5	1675.5
	394.4	2338.5	2185.5	2122.5	2020.5	1891.5	1839	1699.83	1650	1660.5
	394.6	2316	2172	2100	1992	1900.5	1812	1692.26	1641	1651.5
	394.8	2295	2140.5	2073	1974	1875	1809	1693.77	1618.5	1633.5
	395	2280	2121	2047.5	1953	1857	1803	1652.87	1597.5	1612.5
	395.2	2250	2097	2038.5	1933.5	1842	1788	1657.41	1587	1611
	395.4	2229	2098.5	1996.5	1927.5	1822.5	1762.5	1637.71	1576.5	1591.5
	395.6	2221.5	2064	2001	1909.5	1794	1735.5	1625.6	1555.5	1570.5
	395.8	2187	2052	1993.5	1902	1776	1720.5	1614.99	1548	1567.5
	396	2184	2046	1957.5	1876.5	1767	1701	1592.26	1533	1549.5
	396.2	2152.5	2026.5	1947	1857	1755	1701	1578.63	1522.5	1537.5
	396.4	2136	2001	1915.5	1843.5	1737	1686	1583.18	1506	1519.5
	396.6	2109	1975.5	1905	1825.5	1714.5	1675.5	1557.42	1494	1507.5
	396.8	2086.5	1956	1891.5	1806	1696.5	1653	1551.36	1488.75	1494.3
	397	2071.5	1939.5	1861.5	1806	1693.5	1647	1518.03	1476.6	1481.85
	397.2	2049	1923	1866	1768.5	1684.5	1620	1513.18	1463.1	1471.65
	397.4	2032.5	1894.5	1849.5	1750.5	1662	1615.5	1494.55	1447.35	1454.55
	397.6	2010	1908	1828.5	1738.5	1632	1590	1499.4	1445.4	1443.15
	397.8	1981.5	1885.5	1809	1720.5	1638	1581	1473.03	1405.35	1434.3
	398	1957.5	1863	1785	1719	1623	1566	1454.85	1403.55	1413.15
	398.2	1948.5	1833	1774.5	1699.5	1606.5	1552.5	1442.58	1391.7	1410.15
	398.4	1936.5	1801.5	1744.5	1678.5	1579.5	1543.5	1431.98	1372.35	1390.05
	398.6	1924.5	1792.5	1744.5	1654.5	1576.5	1527	1421.22	1367.1	1390.2
	398.8	1908	1776	1725	1642.5	1572	1510.5	1412.28	1362	1362.6
	399	1896	1759.5	1699.5	1632	1539	1489.5	1394.25	1350.15	1352.1
	399.2	1878	1744.5	1680	1612.5	1522.5	1494.45	1369.26	1333.65	1342.8
	399.4	1851	1729.5	1672.5	1602	1518	1481.55	1368.2	1319.85	1327.65
	399.6	1812	1717.5	1662	1594.5	1496.25	1459.65	1357.89	1299.3	1314.75
	399.8	1800	1690.5	1650	1575	1478.55	1449.75	1332.59	1295.55	1305.3
	400	1756.5	1674	1624.5	1558.5	1468.35	1447.8	1320.32	1277.1	1292.85
	400.2	1773	1668	1600.5	1540.5	1449.15	1412.4	1307.9	1270.05	1272
	400.4	1771.5	1642.5	1591.5	1530	1443.6	1402.65	1301.08	1284.3	1273.95
	400.6	1732.5	1627.5	1585.5	1516.5	1426.65	1386.75	1295.02	1260.3	1260.75
	400.8	1723.5	1615.5	1563	1515	1411.8	1361.1	1283.36	1251.15	1245
	401	1702.5	1605	1564.5	1482	1394.55	1350	1255.63	1231.8	1237.8
	401.2	1677	1576.5	1545	1479	1390.95	1363.05	1245.18	1219.2	1228.2
	401.4	1674	1569	1533	1449.6	1366.65	1344.15	1248.36	1206.6	1209.6
	401.6	1659	1557	1512	1458.45	1362.6	1326.45	1239.88	1205.4	1207.05
	401.8	1642.5	1548	1487.1	1425.9	1344.6	1313.1	1219.57	1188.9	1195.8
	402	1633.5	1533	1490.1	1421.1	1345.5	1297.05	1203.67	1180.8	1189.5
	402.2	1627.5	1518	1483.05	1405.2	1328.1	1287.6	1200.64	1174.5	1165.5
	402.4	1597.5	1506	1451.25	1395.3	1311	1285.5	1198.37	1162.95	1149.9
	402.6	1576.5	1475.25	1435.5	1385.1	1299.9	1275	1171.4	1137	1144.65
	402.8	1569	1471.35	1438.65	1369.95	1282.05	1255.8	1166.25	1137.45	1131.6
	403	1546.5	1447.05	1413.3	1368.45	1267.35	1238.4	1161.7	1127.4	1132.8
	403.2	1542	1435.35	1399.8	1350	1266.9	1222.8	1151.85	1131.45	1111.2
	403.4	1528.5	1426.95	1382.25	1332	1244.7	1211.7	1137.46	1120.65	1099.95
	403.6	1507.5	1422.3	1367.7	1324.65	1244.85	1206.6	1132.92	1106.7	1089.45
	403.8	1491.15	1398.15	1363.95	1305.15	1224.9	1198.35	1110.34	1102.35	1079.25
	404	1480.65	1388.25	1353.3	1291.95	1226.25	1189.65	1102.16	1097.7	1071.45
	404.2	1468.95	1381.95	1332.45	1279.35	1199.4	1174.05	1084.13	1081.5	1070.55
	404.4	1463.25	1359.45	1325.7	1264.65	1195.95	1171.65	1086.71	1069.65	1060.8
	404.6	1438.05	1336.05	1318.65	1250.1	1186.2	1150.2	1075.8	1070.1	1047.9
	404.8	1427.25	1331.1	1294.95	1245.9	1178.85	1149.75	1061.56	1060.65	1039.05
	405	1415.7	1321.35	1287.75	1234.8	1158.15	1136.7	1043.99	1065.15	1017.75
	405.2	1401.6	1312.8	1266.3	1229.25	1149.9	1124.55	1052.77	1042.2	1012.8
	405.4	1374.45	1290.6	1263.75	1210.05	1140.3	1107.15	1030.65	1054.95	1005.45
	405.6	1374.3	1286.7	1248.75	1205.1	1134.3	1098.15	1021.26	1029.75	1001.55
	405.8	1357.2	1264.95	1223.4	1190.4	1126.5	1077.3	1008.38	1022.55	990.15
	406	1360.35	1252.8	1215.3	1173.45	1115.25	1073.25	1000.96	1016.7	977.4
	406.2	1338.9	1245.15	1212.6	1159.95	1100.85	1064.1	999.597	1012.05	978.6
	406.4	1319.1	1241.7	1203.75	1154.55	1090.95	1061.85	987.023	1001.4	967.95
	406.6	1313.55	1229.55	1186.95	1141.65	1078.05	1051.05	970.963	994.8	958.05
	406.8	1304.55	1211.7	1192.2	1133.25	1079.85	1040.55	973.993	985.8	949.95
	407	1275.75	1211.4	1153.8	1126.2	1061.55	1041.3	954.904	978.15	938.7
	407.2	1285.8	1189.95	1155.75	1132.95	1055.4	1031.25	948.844	973.8	931.05
	407.4	1263	1186.35	1154.85	1113.45	1034.7	1013.85	937.634	960.15	915.9
	407.6	1246.5	1177.2	1134.6	1087.05	1024.2	1005.45	937.027	964.65	910.5
	407.8	1245.45	1165.5	1130.85	1089.3	1020.3	1003.05	927.18	947.7	903.75
	408	1234.2	1157.4	1102.95	1068	1003.5	992.25	918.09	945.9	898.8
	408.2	1205.1	1138.95	1105.05	1077.9	1004.25	985.65	904.455	941.4	884.1
	408.4	1196.85	1136.7	1093.35	1052.25	995.55	967.8	900.213	932.4	879.3
	408.6	1192.65	1106.25	1084.5	1040.55	988.05	959.7	884.154	917.1	864.15
	408.8	1179.3	1105.5	1079.7	1032	972.75	945.6	884.154	915	869.7
	409	1174.95	1098.9	1061.7	1029.3	968.55	943.35	867.944	903.75	848.4
	409.2	1150.65	1089.75	1043.4	1013.7	943.8	933.15	864.914	899.85	848.55
	409.4	1145.85	1057.5	1040.4	1004.25	946.65	927	859.459	894	834.3
	409.6	1128.6	1054.95	1024.65	995.4	942.75	920.25	846.582	893.25	830.4
	409.8	1128.9	1053.3	1018.65	983.55	940.5	914.85	834.007	875.4	832.5
	410	1110	1047.45	1005	971.4	924.15	896.25	830.977	874.05	816
	410.2	1097.55	1019.55	1010.85	962.4	921.15	889.05	829.765	857.55	817.5
	410.4	1081.2	1014.6	999.9	962.55	908.4	885.6	816.282	858.6	806.7
	410.6	1079.85	1003.2	976.5	963	883.8	876.9	816.736	838.5	791.4
	410.8	1068.3	1001.7	963.3	940.8	884.25	872.55	802.647	854.85	796.05
	411	1059.9	984.3	972.15	928.05	882.9	856.65	793.406	847.8	782.1
	411.2	1054.65	999.3	951.9	926.25	866.7	854.55	786.74	828.6	776.25
	411.4	1041.45	986.55	942.75	921.75	877.8	837.9	789.012	822	771.75
	411.6	1041.45	965.85	945.3	911.55	860.7	837.45	776.438	815.25	766.2
	411.8	1024.65	954.3	936.6	895.65	855.75	824.4	764.317	814.35	752.85
	412	1012.2	953.85	923.7	897.15	855.75	825.75	754.47	802.5	752.1
	412.2	1009.05	929.85	917.1	887.25	840.15	822	762.5	794.7	748.5
	412.4	991.95	904.35	903.75	874.35	829.05	806.25	748.41	798.9	725.4
	412.6	988.05	920.1	891.75	860.55	822.6	795	740.229	792	721.05
	412.8	976.2	919.5	883.35	866.85	812.7	793.8	730.23	778.8	730.2
	413	958.5	909	874.35	858.75	810.3	790.8	720.686	770.1	718.5
	413.2	960.3	892.5	866.25	853.5	798.3	786.75	722.352	769.8	709.05
	413.4	949.65	888.9	858.6	830.85	786.45	766.8	710.535	762.15	705.9
	413.6	941.4	877.8	852.6	835.05	789.9	763.35	704.929	752.85	696.9
	413.8	938.4	874.5	845.4	817.2	763.5	766.2	694.021	747.75	696.9
	414	924.9	850.95	836.4	809.25	772.05	754.5	694.93	739.65	688.2
	414.2	907.65	859.5	829.2	802.65	774.75	746.55	681.75	728.25	682.35
	414.4	906.45	842.1	822.9	801	752.7	743.4	678.417	719.1	667.95
	414.6	904.95	832.8	818.85	799.95	747.45	732.75	680.538	707.25	667.8
	414.8	886.8	828.3	812.25	783	744.15	727.8	673.115	713.7	664.2
	415	871.95	817.35	798	772.95	736.05	713.25	663.418	702.9	655.65
	415.2	867.3	815.1	794.4	771.45	727.65	706.95	658.116	694.5	653.7
	415.4	858.15	804.9	781.5	763.35	725.85	702.45	652.965	701.7	650.25
	415.6	852.9	804.75	779.55	756.15	721.05	704.7	647.36	682.65	640.95
	415.8	840.15	800.85	765.45	751.8	712.35	692.7	638.572	675.75	635.1
	416	840.75	780.3	763.95	739.5	709.35	690.3	635.088	678	633.75
	416.2	833.4	782.4	752.55	736.2	701.7	673.95	627.967	671.25	626.55
	416.4	824.1	770.25	754.95	729.75	703.35	672.6	620.999	659.55	611.7
	416.6	820.65	755.85	752.25	727.35	689.7	660.6	606	648.3	609.15
	416.8	808.95	753.6	736.5	719.25	684.6	660.3	616.756	647.4	603.75
	417	788.4	746.85	731.25	711.3	678.6	659.4	604.031	640.5	603.75
	417.2	792.45	746.25	729.15	712.65	672.75	648.6	597.971	633.45	597.75
	417.4	779.1	724.35	717.9	697.5	659.25	641.7	588.577	636.6	588.75
	417.6	777.45	721.5	704.25	687.9	659.4	639.6	592.062	624	581.55
	417.8	768.3	724.95	706.2	685.35	657.3	636.75	586.457	614.1	577.35
	418	759	710.85	694.95	685.5	654.75	624.15	581.002	606.45	572.25
	418.2	756.6	705.3	684.75	671.4	641.85	622.05	567.064	601.65	569.7
	418.4	753.3	696.3	681.15	671.4	635.7	618.9	568.125	603.3	565.5
	418.6	743.4	689.1	680.55	650.25	641.25	610.5	562.974	595.95	557.7
	418.8	744.3	696.6	668.1	658.35	622.95	603.9	560.399	583.65	554.7
	419	734.1	684.3	660.3	644.25	622.35	594.3	547.673	580.05	548.25
	419.2	726.15	676.2	661.05	646.65	622.8	595.65	546.915	566.4	546.9
	419.4	724.65	665.7	652.05	635.85	610.5	579	544.491	567.45	548.4
	419.6	709.95	664.8	650.1	637.8	606.9	583.65	536.462	558.75	537.9
	419.8	707.55	651.3	633	614.85	598.5	577.5	527.977	556.8	527.55
	420	697.8	648.15	625.5	618.45	587.7	568.05	530.856	546.9	526.2
	420.2	688.2	644.7	620.7	614.55	585.75	563.55	516.918	544.05	517.8
	420.4	689.25	642	624.45	606.45	581.55	552.75	521.918	540.9	516.75
	420.6	673.5	630.9	613.05	604.05	578.7	556.05	514.039	527.25	517.8
	420.8	667.2	618.45	609.3	602.25	563.1	552.45	506.313	526.5	509.7
	421	663.6	615.9	601.5	593.55	567.15	552	497.829	524.7	497.1
	421.2	660.6	611.55	600.15	595.95	571.05	541.05	501.162	509.85	498.75
	421.4	650.7	606.15	594.45	584.25	555.45	540.3	491.618	511.95	494.4
	421.6	654.75	598.35	583.8	578.55	551.7	537.3	500.707	506.85	491.7
	421.8	645.6	597.45	573	575.4	544.8	532.5	483.285	497.25	481.95
	422	632.1	592.5	574.95	569.1	544.8	525.45	480.861	496.2	482.4
	422.2	627	591.6	572.55	565.5	539.7	518.1	485.558	482.55	481.5
	422.4	629.55	590.25	565.8	564.75	538.95	514.05	478.437	480.9	480.15
	422.6	607.95	573.45	558.45	556.35	535.05	506.55	472.074	483.75	472.5
	422.8	610.05	571.65	561.6	553.2	524.4	509.85	468.135	474.6	467.7
	423	615.6	573	547.5	541.8	525.3	504.75	464.65	477.3	464.1
	423.2	602.25	559.8	548.55	536.85	515.55	494.55	456.166	467.1	458.1
	423.4	597	557.4	545.55	540.15	508.05	492	452.682	458.55	460.35
	423.6	602.55	550.65	537.45	531	509.25	484.95	450.41	454.35	455.55
	423.8	579	548.55	534.45	519.75	503.85	475.35	446.774	451.05	453.75
	424	577.95	543.9	534.9	522.45	498.9	481.5	448.137	440.25	444.75
	424.2	579.15	532.35	519.3	508.05	493.8	479.1	439.653	445.5	443.25
	424.4	575.7	537.15	517.8	507.15	493.8	469.65	443.744	434.25	431.4
	424.6	563.85	523.95	505.5	506.1	482.85	473.1	436.017	426.9	432.45
	424.8	561.3	525.75	498.75	506.4	478.35	463.05	426.624	431.55	431.25
	425	555.9	510.6	497.1	497.1	473.55	460.2	422.534	425.4	423.3
	425.2	556.5	507.9	489.6	494.25	472.65	457.35	415.716	420.3	423.75
	425.4	546.6	508.8	496.35	487.95	468.15	446.25	417.382	418.8	416.25
	425.6	540.15	503.55	486.3	482.7	468.9	450.15	417.231	412.2	419.1
	425.8	529.95	500.4	489.15	486	466.95	447	411.777	409.5	413.4
	426	524.85	496.5	488.25	477.45	452.7	440.7	408.747	404.4	404.55
	426.2	526.05	486	477.45	475.35	453.9	439.65	404.505	395.25	402.6
	426.4	523.65	485.1	469.35	472.2	446.25	436.5	396.021	390	406.35
	426.6	511.95	484.95	471.3	461.1	447.75	432	401.929	397.95	400.05
	426.8	509.25	475.35	467.85	459	437.7	423.3	389.203	386.4	401.25
	427	508.65	470.7	459.45	456.75	430.95	423.3	386.628	385.65	400.2
	427.2	504.15	469.8	457.95	452.55	429.9	418.5	389.355	382.65	385.5
	427.4	495.3	468.9	454.2	448.65	431.7	410.85	382.992	381.3	394.5
	427.6	494.7	464.7	448.35	444	424.2	403.35	383.295	374.55	382.35
	427.8	484.35	457.65	444.3	445.8	428.7	410.55	379.962	369.15	380.85
	428	492.6	459.75	440.55	443.4	418.35	402.9	376.174	366.9	383.55
	428.2	485.85	450	441.15	434.85	417.45	404.25	375.568	364.2	376.8
	428.4	473.85	454.5	432	426.45	411.15	397.65	365.267	361.2	379.95
	428.6	477.6	444.3	428.7	432	407.55	394.65	367.691	362.25	369.45
	428.8	468.6	441.75	431.55	430.5	402.15	399.45	365.115	359.25	371.55
	429	469.2	437.55	424.65	424.05	397.95	390.75	360.57	349.2	359.7
	429.2	456.45	429.75	415.95	418.35	399.15	385.8	352.844	347.4	360.6
	429.4	450.9	423.9	417.15	421.8	397.35	381.15	353.601	339.75	359.25
	429.6	456.15	423.9	417.15	410.4	399.45	376.95	348.601	341.85	358.05
	429.8	451.35	421.5	408.15	408.6	389.1	377.55	348.45	337.8	353.55
	430	450.6	415.35	407.55	410.4	388.05	373.8	345.875	337.65	348.75
	430.2	444.75	416.7	394.95	398.1	386.1	370.8	351.177	333.15	343.35
	430.4	437.85	410.85	404.7	399.6	375.3	364.65	336.481	335.7	346.65
	430.6	444.3	401.4	396.9	399.3	381.45	361.2	337.693	321.45	342.6
	430.8	434.7	405.6	392.55	399	383.7	361.35	329.664	326.55	344.4
	431	429.45	403.65	390.6	390.9	372.9	357	333.3	319.5	330.9
	431.2	423.9	399.75	391.5	394.8	365.55	348.75	330.422	321.6	332.4
	431.4	423.15	390.15	383.4	388.35	362.25	357.15	326.634	321.15	337.05
	431.6	417.45	392.4	380.4	378.3	364.8	352.65	325.422	315.3	335.55
	431.8	418.8	386.55	381	374.1	365.25	351.6	315.12	308.4	329.55
	432	412.65	381.75	378	381.6	357.9	352.35	315.12	311.1	330
	432.2	401.85	380.4	373.65	375.75	357.3	350.1	320.271	305.1	320.7
	432.4	406.35	379.05	369.15	363.9	346.5	335.55	311.938	303.3	328.5
	432.6	401.55	373.95	363.3	365.1	352.5	344.4	312.393	303.15	311.55
	432.8	403.8	370.35	354.75	363.45	350.1	339	311.787	301.8	307.95
	433	397.05	370.35	358.05	360.6	346.2	335.4	303.757	296.25	313.2
	433.2	395.1	370.05	355.65	360.9	343.5	329.85	305.879	296.25	310.5
	433.4	387.45	369.75	353.55	355.35	340.05	330.45	304.06	288.6	307.95
	433.6	381.6	359.4	350.25	357.3	339.9	324.75	303.454	287.25	305.4
	433.8	379.05	356.1	357.6	349.35	330.3	328.95	298.758	287.25	306.6
	434	372.9	353.25	345.3	352.05	331.8	314.25	295.728	289.8	300.3
	434.2	379.05	348.75	344.1	346.95	328.05	319.95	297.849	284.1	297.9
	434.4	373.05	345.75	344.4	345.15	323.4	315.9	289.214	281.55	298.65
	434.6	372.9	346.8	337.05	340.05	322.35	309.45	284.82	279.75	293.1
	434.8	370.35	342.15	333.75	339.6	325.5	308.4	280.275	271.95	297.9
	435	361.5	337.8	333.9	331.8	317.4	309.6	286.941	270	290.25
	435.2	354.75	334.65	333.15	335.1	327.45	299.7	279.82	273	283.8
	435.4	360.75	329.4	326.85	333.6	319.35	306.45	278.608	271.2	282.75
	435.6	354.45	328.65	325.8	319.5	311.85	296.55	274.669	264.3	282.6
	435.8	355.35	329.85	320.85	324.75	311.4	290.4	274.669	270.6	275.55
	436	350.85	325.35	317.1	322.5	309.15	298.95	276.184	265.05	281.55
	436.2	344.85	318.75	311.4	318.9	308.1	290.25	267.701	266.85	281.55
	436.4	345.3	319.65	313.2	312.75	310.65	291	265.276	256.8	280.05
	436.6	343.2	320.1	307.8	318.9	304.65	294.15	269.822	256.8	279.45
	436.8	335.85	312.3	315.75	314.4	306.45	291.3	262.246	258.75	273.75
	437	338.4	311.25	307.05	312.75	301.8	284.55	263.61	253.2	269.4
	437.2	333.6	309.3	295.2	311.1	297	284.4	261.64	253.5	270.9
	437.4	331.5	315	305.25	306.9	297.45	284.7	262.095	249.9	265.05
	437.6	324	304.2	300.75	305.55	293.55	279.15	256.793	248.1	269.25
	437.8	326.25	308.25	291.6	301.2	288.9	279	254.823	243.75	263.4
	438	319.5	303.75	289.65	296.4	288.3	277.35	253.156	246.6	264.75
	438.2	323.1	295.65	286.65	300.6	291.6	271.8	250.733	238.5	262.5
	438.4	318.9	296.1	288.15	296.7	289.65	266.55	244.673	238.35	253.5
	438.6	315.9	292.8	286.5	299.1	287.4	269.4	243.612	240.15	256.35
	438.8	310.5	292.05	286.5	288.6	283.5	265.05	248.308	235.5	246.6
	439	315.9	293.4	285.3	286.8	278.25	268.05	244.218	237.15	250.65
	439.2	307.95	290.7	278.4	288.6	280.2	263.1	239.522	241.5	249.6
	439.4	309.15	284.1	273.9	282.15	275.4	258.75	243.46	228.6	246.45
	439.6	309.3	280.2	273.15	282.75	272.1	262.95	239.673	229.8	245.1
	439.8	303.45	281.1	268.35	288	269.85	251.25	234.825	230.1	244.35
	440	295.8	278.85	270.3	276.6	267.3	256.5	234.522	224.85	242.55
	440.2	298.8	278.1	270.15	279.6	264.15	257.25	234.371	221.4	240.75
	440.4	293.1	272.4	267	272.7	267.6	248.85	231.189	222.9	240.6
	440.6	288.3	267	267.15	267.9	265.65	246.9	230.28	218.7	243.9
	440.8	289.8	267	263.55	269.7	260.1	238.5	226.19	223.8	234
	441	285.3	267.6	262.35	267.6	259.2	247.8	225.281	217.95	234
	441.2	283.65	266.85	263.85	272.85	255.75	246.6	226.038	215.85	237
	441.4	282.45	265.8	262.2	263.25	253.35	238.65	226.493	216.3	232.2
	441.6	278.55	261.45	258.9	265.65	253.65	240.75	221.341	214.8	230.1
	441.8	277.2	258.3	252	261.45	251.85	242.85	222.402	217.05	232.65
	442	278.4	256.05	250.65	256.05	254.55	239.7	223.008	213.15	228.45
	442.2	280.65	257.55	248.1	261.15	248.1	236.25	214.978	214.5	228.3
	442.4	273.15	253.2	249.3	257.1	245.55	231	217.706	213.15	226.65
	442.6	276.15	257.1	244.65	253.05	246	230.7	211.797	207	222.45
	442.8	271.65	249.45	241.65	254.1	235.5	237.45	215.736	203.55	222.75
	443	262.35	244.8	239.7	246.9	234.9	228.6	209.979	202.35	217.35
	443.2	266.25	246.45	240.3	247.05	237.9	227.1	212.706	208.2	218.85
	443.4	257.7	243	231.9	249.3	232.35	226.35	206.798	200.4	225.3
	443.6	259.05	242.25	233.4	247.05	244.95	225.75	208.767	197.25	217.65
	443.8	258.3	239.85	234.45	237.45	233.4	221.25	207.555	197.25	213
	444	252.15	244.8	234.45	237.6	231.9	223.8	205.737	196.8	212.4
	444.2	250.05	236.25	233.7	240.75	236.55	219.15	205.131	195.9	208.95
	444.4	254.55	233.4	233.7	236.25	232.05	223.95	201.798	196.35	212.55
	444.6	254.25	230.85	225.45	241.35	227.4	217.65	203.464	195.3	211.95
	444.8	246.45	233.1	223.8	235.05	225.15	215.7	200.586	195.45	210.75
	445	246.6	235.05	227.1	233.85	224.1	213.3	201.798	194.55	207.6
	445.2	252.15	224.4	217.65	232.95	221.4	212.55	197.859	193.95	206.1
	445.4	247.8	226.2	222.15	231	227.7	212.85	196.647	192.9	200.55
	445.6	245.25	229.65	225	223.65	218.25	208.8	195.889	188.55	204
	445.8	241.95	225.6	218.7	223.95	217.95	206.25	189.072	186.45	198.75
	446	236.4	224.1	220.5	225.75	216.15	202.95	189.375	182.1	201.6
	446.2	239.25	220.5	214.65	222.75	212.55	205.05	192.708	187.65	202.05
	446.4	234.9	217.05	213.15	224.55	215.85	207.6	189.829	184.65	198.75
	446.6	235.65	217.35	212.4	221.7	209.85	202.2	189.829	185.25	200.85
	446.8	231.9	216	212.7	221.25	206.7	199.8	189.829	182.4	198.6
	447	225.75	218.1	208.05	215.25	207.45	199.8	186.345	179.7	198.6
	447.2	225.6	217.35	207.3	218.55	209.7	202.95	185.284	178.2	195.6
	447.4	223.35	212.55	206.1	215.1	213.6	198.45	188.011	176.55	194.4
	447.6	225.15	209.25	209.7	213.6	208.8	198	185.739	176.55	192.75
	447.8	225.45	213.45	202.65	210.6	209.4	196.05	182.103	177.45	191.1
	448	216.45	209.55	201	210.3	208.35	194.25	180.285	178.35	191.25
	448.2	224.25	205.35	204.75	208.05	201.9	196.2	182.861	173.7	188.7
	448.4	220.35	204.15	199.95	210.9	199.95	197.1	180.588	173.1	192.45
	448.6	217.2	202.35	200.85	201.75	198	192.15	181.194	174.15	181.65
	448.8	213	203.1	200.25	204.45	199.5	192.75	177.558	169.65	188.7
	449	209.4	199.5	195.6	204.3	194.85	191.4	177.103	168.45	186.3
	449.2	208.8	200.55	195.45	206.55	198.45	189	172.559	166.05	181.65
	449.4	206.4	199.05	194.25	202.5	193.65	186	175.892	170.1	185.4
	449.6	207.9	192.6	190.35	196.5	194.25	190.35	173.013	166.5	179.55
	449.8	208.5	196.95	185.7	200.1	195.75	184.8	174.68	166.05	182.7
	450	205.2	193.35	187.05	198.15	192.9	186.9	172.407	161.85	180.3
	450.2	206.25	194.1	190.05	195.15	189.6	181.8	169.68	158.55	178.35
	450.4	201	194.85	185.55	194.4	190.05	181.65	165.892	159.6	177.45
	450.6	201.45	191.1	184.5	196.5	187.95	181.8	167.559	160.95	179.1
	450.8	202.35	191.55	182.25	187.8	191.85	181.35	166.953	162.75	175.2
	451	200.7	184.8	183	189.6	184.95	177	167.559	158.25	175.8
	451.2	199.05	185.55	179.85	190.65	186.3	180.9	164.226	159.6	178.2
	451.4	196.95	185.7	180.15	192.45	184.05	175.95	160.742	157.2	172.65
	451.6	202.05	184.5	185.1	187.2	181.5	171.9	162.56	153.15	174.6
	451.8	197.7	184.95	177	191.55	182.7	175.65	161.953	156.75	168.3
	452	195.45	186.15	180.75	186.45	179.4	173.85	156.803	150.75	170.25
	452.2	190.5	182.4	176.1	188.4	182.4	176.1	158.014	152.4	165.75
	452.4	191.85	178.5	179.85	186.6	179.55	170.25	155.288	153	171.45
	452.6	193.65	181.5	174.3	184.35	177.45	169.5	158.772	149.325	167.85
	452.8	193.95	180.9	175.95	182.25	175.05	172.5	156.5	150.6	166.35
	453	185.7	174.6	168.9	185.85	176.85	170.55	156.954	148.155	169.8
	453.2	182.85	177	176.7	183.15	175.95	165.75	159.075	147.96	162.6
	453.4	189.9	169.5	170.7	177.75	171.15	166.05	151.803	152.25	162.6
	453.6	187.65	172.8	168	175.95	172.8	166.05	154.833	149.55	163.35
	453.8	187.65	172.8	167.4	180.75	172.8	166.95	156.045	150.45	166.2
	454	180.3	171.15	166.2	181.65	171.9	160.95	152.864	145.44	161.1
	454.2	183	168.45	166.2	181.05	167.85	162.6	153.318	141.975	158.4
	454.4	179.85	171.9	169.8	177.9	163.95	161.85	150.667	146.025	159.3
	454.6	177.6	172.65	161.7	175.8	166.8	161.85	150.818	147.15	158.85
	454.8	173.7	168.15	161.1	174	169.35	160.35	145.288	142.32	155.85
	455	179.4	167.7	164.85	173.4	165.45	159.75	146.864	141.18	158.1
	455.2	177	167.25	165.6	173.25	161.25	157.95	145.046	141.705	160.65
	455.4	180.9	167.4	159.9	168.45	165.45	157.05	144.516	139.05	155.7
	455.6	175.95	163.65	162.45	169.95	159.75	156.3	146.243	137.82	155.25
	455.8	174.9	162.75	159.75	169.05	160.65	154.95	145.985	140.13	155.85
	456	173.7	162.9	155.7	164.25	158.85	155.85	143.425	135.255	151.35
	456.2	173.55	161.55	155.4	169.95	157.95	154.5	137.729	134.535	152.85
	456.4	168.15	162.75	150.45	164.4	159.75	151.5	135.396	136.35	152.1
	456.6	166.35	156.75	151.65	164.4	159.15	150.75	144.031	137.16	148.965
	456.8	169.5	158.7	155.1	165.75	157.95	151.5	137.138	135.54	152.4
	457	169.8	156.3	152.55	159.15	158.25	150.3	143.364	135.045	149.625
	457.2	168.9	155.85	150.6	163.8	157.95	151.8	134.896	130.095	145.665
	457.4	160.65	153.9	152.1	162.15	151.35	147.105	139.168	130.53	145.665
	457.6	169.65	156.15	152.1	157.2	150.9	146.355	138.062	128.115	147.105
	457.8	160.8	150.3	150.15	153.45	149.745	146.97	133.335	132.99	150
	458	160.2	152.55	146.505	162.6	149.985	150.3	136.865	132.705	142.53
	458.2	160.35	151.95	144.825	156.75	153.3	149.79	129.214	129.975	140.925
	458.4	163.35	146.52	144.015	155.4	148.875	145.215	133.668	128.865	142.755
	458.6	159	145.74	140.715	153.6	147.48	143.835	130.82	127.86	145.23
	458.8	160.5	148.785	141.675	154.35	145.905	140.715	130.532	127.725	141.795
	459	155.55	149.61	143.37	152.25	145.875	141.885	129.972	126.435	146.055
	459.2	150.45	147.3	138.165	152.25	146.685	138.99	130.29	120.87	138.78
	459.4	156.3	144.27	140.175	151.05	144.39	141.015	128.623	126.045	140.22
	459.6	154.65	143.475	141.975	150.3	141.795	137.025	127.078	124.245	138.39
	459.8	154.5	142.77	138.225	153.6	142.455	137.535	124.836	127.935	138.285
	460	154.5	142.605	140.28	147.36	142.08	138.645	126.124	124.32	140.325
	460.2	155.1	141.72	138.585	149.04	142.095	134.895	126.79	121.815	138.87
	460.4	153.3	143.22	141.42	147.345	141.615	134.925	125.078	117.99	137.145
	460.6	150.45	138.645	132.195	150.75	138.885	133.095	124.73	121.95	137.55
	460.8	149.445	138.015	136.56	146.97	135.09	132.93	123.306	119.46	134.34
	461	146.895	140.1	134.04	144.54	135.225	134.76	124.972	119.115	132.255
	461.2	146.73	138.615	135.99	146.67	136.26	132.555	125.836	120.06	135.075
	461.4	146.175	137.415	132.585	144.255	135.405	133.65	123.2	116.295	131.97
	461.6	142.47	136.47	136.11	144.555	134.76	131.7	120.473	118.29	132.96
	461.8	143.565	135.045	131.805	145.77	134.31	129.6	119.503	114.45	130.305
	462	145.62	134.4	131.07	139.785	130.245	131.415	119.685	114.885	134.82
	462.2	142.455	138.045	130.92	143.91	132.645	133.08	121.624	119.625	130.29
	462.4	142.14	133.875	129.945	142.59	137.16	129.66	119.973	115.62	125.775
	462.6	138.57	138.54	127.665	140.64	134.1	128.745	121.155	114.465	129.36
	462.8	141.375	133.455	130.26	139.365	133.155	125.565	116.504	114.48	125.97
	463	139.035	131.745	130.065	141.435	134.235	129.585	113.489	112.545	128.325
	463.2	139.47	127.575	127.11	136.92	132.03	125.25	115.261	115.905	124.8
	463.4	137.91	126.42	124.575	137.55	128.55	122.685	116.534	115.485	127.83
	463.6	136.47	130.5	125.91	139.95	130.425	126.885	115.595	107.805	127.56
	463.8	137.64	129.285	125.805	135.99	131.37	122.805	111.246	108.945	121.23
	464	134.775	125.745	124.965	134.955	129.99	122.445	113.367	113.535	124.035
	464.2	141.03	130.695	122.655	137.055	128.805	122.7	113.595	111.705	123.195
	464.4	133.845	124.515	121.845	134.43	124.44	119.7	111.989	108.24	127.14
	464.6	132.435	126.645	122.055	134.37	124.53	121.02	110.292	107.85	122.16
	464.8	132.93	125.07	122.28	133.11	122.685	124.35	109.656	106.455	121.335
	465	130.605	121.155	120.975	128.19	128.34	119.52	111.216	106.215	121.62
	465.2	132.03	121.185	122.01	133.08	128.205	121.485	108.944	105.72	122.07
	465.4	133.56	121.71	116.025	129.075	120.975	119.415	109.762	105.09	122.28
	465.6	132.495	117.975	119.04	131.64	124.305	118.95	111.11	109.185	117.33
	465.8	129.945	121.485	118.98	129.21	121.77	117.915	104.747	106.035	115.05
	466	130.005	119.13	113.1	129.69	124.725	121.725	110.459	104.565	119.76
	466.2	125.97	118.41	115.875	130.8	119.655	118.455	104.459	103.785	117.255
	466.4	126.945	120.84	116.61	127.725	116.745	115.26	108.565	101.655	114.87
	466.6	127.98	119.805	113.4	126.48	118.02	117.78	105.808	100.575	117.12
	466.8	122.775	119.445	112.08	127.29	115.095	110.94	106.883	102.255	115.59
	467	124.08	116.925	111.945	124.2	118.425	116.07	105.974	102.525	114.135
	467.2	121.47	119.565	111.45	121.515	114.705	111.24	104.474	101.1	115.635
	467.4	123.27	115.845	109.995	122.355	116.325	112.785	104.126	100.005	115.305
	467.6	124.965	119.235	113.955	122.7	114.855	111.99	100.551	98.7	115.5
	467.8	121.95	114.72	109.875	120.3	111.165	112.92	104.762	98.175	110.67
	468	122.19	111.855	112.185	121.335	113.4	110.595	104.187	98.25	112.185
	468.2	119.325	110.745	109.695	121.035	112.68	110.19	99.4446	97.71	114.3
	468.4	121.575	111.405	109.545	118.62	114.195	110.4	102.853	98.28	106.59
	468.6	121.995	113.925	106.455	122.175	113.79	111.03	98.7931	100.665	110.865
	468.8	119.115	111.225	106.335	116.46	112.98	108.945	99.9445	95.97	108.735
	469	120.15	109.845	106.86	116.49	111.285	108.525	98.3538	97.59	111.45
	469.2	117.36	111.66	107.73	117.15	116.235	105	102.247	92.94	107.415
	469.4	114	108.285	104.16	113.22	113.115	108.9	98.2932	71.085	109.665
	469.6	113.835	109.515	105.03	115.185	107.31	106.53	98.6416	22.275	107.34
	469.8	115.035	108.495	104.145	115.11	109.035	106.02	96.354	0.999	107.1
	470	111.48	109.77	103.845	113.685	106.635	106.155	98.2023	0.3765	106.86
	470.2	114.045	108.615	101.775	115.005	106.005	105.27	95.2935	0.165	109.05
	470.4	114.525	107.94	100.905	113.16	105.15	106.5	96.8085	1.0695	104.43
	470.6	115.41	107.685	101.655	112.14	108.69	99.36	96.3237	0.4605	106.95
	470.8	112.185	108.21	100.005	112.185	109.86	102.915	94.233	0.339	105.21
	471	115.545	104.715	99.585	114.03	103.665	102.495	96.0358	0.5025	106.26
	471.2	111.525	104.505	101.955	111.78	106.41	104.01	94.8996	0.2805	107.925
	471.4	108.78	105	102.93	108.735	103.845	100.23	92.4756	0.348	104.205
	471.6	111.225	101.505	98.655	110.685	104.01	105.9	91.4303	0.5715	105
	471.8	110.22	104.895	99.09	111.105	103.92	99.27	92.2786	0.285	102.93
	472	110.97	104.34	97.575	112.065	100.455	102.54	93.2634	0.1275	103.2
	472.2	107.34	102.12	97.365	108.645	106.98	99.66	89.8395	0.3975	102.12
	472.4	110.955	101.61	99.54	108.645	101.4	99.675	92.7483	0.444	101.715
	472.6	105.24	100.65	95.49	110.895	102.015	101.01	89.9001	0.2295	99.48
	472.8	107.1	100.26	97.47	109.17	103.74	97.725	89.1426	0.1635	98.265
	473	104.82	98.91	96.99	107.535	100.38	98.55	90.1425	0.138	102.465
	473.2	106.125	100.275	94.74	107.28	96.795	98.07	90.1577	0.453	99.885
	473.4	103.59	98.79	96.045	103.305	98.085	97.485	89.991	0.0435	103.02
	473.6	103.125	95.235	94.035	104.61	98.73	99.735	91.0363	1.383	101.625
	473.8	102.27	96.21	95.25	105.675	97.545	100.35	88.9305	7.6875	101.52
	474	103.935	97.29	90.825	103.335	99.105	97.53	88.9911	27.87	99.135
	474.2	102.795	94.32	91.845	104.895	96.435	96.57	87.2034	46.455	97.74
	474.4	101.13	93.555	92.295	104.28	98.325	95.235	88.7638	59.895	95.61
	474.6	106.23	97.875	94.02	103.08	94.32	94.425	87.4306	70.92	99.195
	474.8	102.21	100.635	92.355	100.98	97.755	94.695	90.4	74.97	97.2
	475	100.395	95.925	92.31	105.615	98.055	98.205	89.2335	78.315	93.765
	475.2	100.215	94.785	90	101.1	96.555	95.76	87.4609	78.24	95.82
	475.4	103.995	94.785	87.885	103.56	96.255	92.13	87.4913	83.07	96.735
	475.6	100.14	93.36	90.705	102.945	95.94	93.285	88.1578	82.95	92.31
	475.8	96.09	90.735	90.525	102.18	94.755	95.07	84.0219	81.945	92.88
	476	100.275	94.515	87.675	101.28	95.565	94.245	83.2796	82.83	95.835
	476.2	98.655	92.415	89.22	98.01	94.005	90.945	83.9764	80.85	96.09
	476.4	95.865	93.48	88.05	103.875	91.32	92.16	83.9007	82.26	92.895
	476.6	97.41	93.93	87.36	99.795	94.455	87.225	83.5068	78.285	94.065
	476.8	93.945	91.275	87.12	97.95	93.195	89.715	82.9766	78.705	91.65
	477	99.225	89.73	89.55	100.725	93.165	89.265	84.5521	78.09	94.785
	477.2	94.08	92.415	86.79	97.275	91.665	92.145	83.4916	79.095	91.05
	477.4	95.925	90.525	86.04	97.5	89.97	91.335	83.0826	77.445	89.745
	477.6	93.63	88.095	88.62	93.795	90.885	89.73	78.8255	79.59	91.35
	477.8	93.54	87.105	85.35	98.4	89.49	91.41	79.7345	77.925	93.555
	478	95.73	87.615	84.585	98.61	92.385	87.81	81.1283	79.785	91.41
	478.2	95.49	88.755	87.45	94.575	89.4	87.21	81.5222	78.945	90.99
	478.4	91.8	90	84.225	97.77	88.635	86.295	81.2798	78.12	86.685
	478.6	92.4	88.905	82.47	96.33	87.705	87.57	81.7343	77.475	90.18
	478.8	93.66	85.5	82.92	95.25	90.18	86.475	81.7797	77.55	89.43
	479	88.545	86.13	85.125	94.68	87.705	89.43	82.0675	76.095	89.655
	479.2	92.565	85.65	82.875	97.815	91.515	88.26	78.5982	74.625	88.53
	479.4	92.52	86.925	82.86	94.965	84.495	88.59	79.8254	74.22	91.185
	479.6	92.445	83.94	85.11	94.215	86.01	85.14	78.8255	72.855	89.685
	479.8	93.075	88.005	82.245	92.55	86.895	86.13	76.2802	75.105	88.905
	480	92.22	84.015	84.885	93.99	83.1	86.58	77.0378	74.85	84.15
	480.2	92.205	87.18	80.715	94.62	84.03	85.53	79.7345	72.9	89.445
	480.4	89.175	85.185	82.065	91.8	86.4	86.445	79.9314	77.055	88.965
	480.6	89.73	86.67	79.695	91.29	85.68	84.87	80.0678	74.67	86.52
	480.8	86.565	85.05	80.445	91.92	86.115	83.76	79.2951	76.17	84.48
	481	89.1	83.385	78.465	92.85	84.6	82.53	76.5833	75.78	87.465
	481.2	89.52	82.935	80.01	90	82.77	84.33	74.0078	72.225	86.895
	481.4	86.82	84.6	81.78	92.055	83.07	82.26	76.9166	73.59	87.555
	481.6	90.105	82.905	79.365	92.535	82.98	81.885	74.7349	73.365	85.035
	481.8	87.78	86.1	78.555	93.21	84.105	81.675	77.1286	71.31	83.535
	482	87.99	84.69	78.975	91.365	82.2	84.645	77.2953	72.36	84.015
	482.2	87.855	84.78	80.115	90.405	86.595	84.735	74.3714	71.94	86.37
	482.4	84.855	84.705	76.065	90.03	83.925	83.79	76.0227	71.19	86.295
	482.6	85.38	83.61	79.92	87.945	81.24	82.845	76.7499	70.98	84.75
	482.8	84.525	81.06	77.85	88.335	81.645	82.545	75.1894	73.035	83.37
	483	85.215	79.92	78.45	86.55	78.915	81.87	73.9017	70.365	84.705
	483.2	87.135	82.77	78.33	89.91	84.375	83.28	75.5682	74.01	82.47
	483.4	86.325	75.99	76.89	90.57	80.715	80.325	76.8256	71.565	85.065
	483.6	85.98	81.9	77.61	91.62	81.315	82.59	73.9017	69.63	82.995
	483.8	81.285	80.385	78.255	87.195	79.53	83.415	73.9623	71.145	81.045
	484	84.48	78.675	77.415	85.86	82.365	80.31	73.7199	70.785	84.99
	484.2	80.55	82.41	72.66	88.725	80.775	81.105	75.0228	68.67	81.99
	484.4	84.75	81.435	75.045	86.265	79.41	81.705	75.0986	69.945	81.195
	484.6	82.485	78.855	75.735	88.785	82.38	77.685	77.7346	70.065	81.54
	484.8	82.665	78.315	74.895	82.395	81.285	80.22	73.8714	69.075	80.1
	485	84.63	77.295	74.61	87.495	79.95	80.415	74.2805	69.21	80.055
	485.2	81.675	80.91	76.65	88.965	79.335	79.32	74.1895	71.535	84.195
	485.4	82.035	79.125	75.66	88.635	81.51	78.555	72.8564	70.14	79.53
	485.6	80.97	76.56	74.685	88.02	77.445	80.1	73.9017	68.805	80.715
	485.8	81.54	78.555	74.19	86.58	77.265	77.67	72.614	68.79	81.255
	486	85.095	77.76	75.015	85.425	76.05	77.355	72.1443	69.495	80.535
	486.2	83.91	79.5	74.55	87.78	78.645	76.23	72.0383	70.815	80.325
	486.4	79.23	77.085	76.05	83.94	77.985	75.975	72.72	69.705	82.065
	486.6	79.725	76.065	72.855	85.71	75.54	79.14	69.2355	71.475	81.69
	486.8	79.785	76.08	70.2	83.445	73.875	78.84	70.6596	70.725	79.68
	487	79.41	76.365	72.09	84.015	78.345	72.72	69.7052	69.255	79.725
	487.2	78	76.575	69.375	80.655	76.44	79.2	66.9024	70.215	81.3
	487.4	79.23	76.965	70.875	85.02	75.435	77.415	72.9472	67.455	76.86
	487.6	80.295	76.215	67.755	80.37	75.945	71.79	69.19	67.785	79.92
	487.8	77.58	73.08	70.98	78.57	74.25	76.185	69.5537	65.115	80.115
	488	76.935	72.06	71.055	81.81	75.84	75.84	70.0385	65.85	74.76
	488.2	77.46	71.58	69.81	83.385	75.735	77.685	69.4476	65.355	76.935
	488.4	79.02	74.34	70.275	85.65	74.415	77.28	68.0993	67.545	76.695
	488.6	77.52	77.145	69.795	81.39	76.035	75.36	68.8871	64.35	77.835
	488.8	76.275	75.105	70.395	79.35	72.195	75.015	68.2053	64.605	78.15
	489	79.05	72.09	69.96	79.59	75.99	74.355	70.0536	63.405	75.795
	489.2	77.01	73.755	68.01	81.99	72.525	75.63	66.1146	66.87	76.2
	489.4	76.275	69.12	68.655	82.185	72.255	73.905	68.2962	66.585	72.63
	489.6	76.065	72.78	68.58	79.515	74.16	74.415	68.4023	64.2	72.63
	489.8	76.92	73.725	67.065	78.66	74.58	74.88	67.6145	61.8	75.345
	490	76.41	72.48	74.325	77.34	73.29	74.22	67.9175	65.505	72.78
	490.2	75.03	72.84	68.925	80.265	73.425	72.99	67.7508	63.93	77.595
	490.4	74.535	71.955	68.775	81.585	68.715	71.97	68.6295	65.265	75.6
	490.6	74.175	69.36	68.235	78.345	73.05	73.08	66.8267	65.985	73.05
	490.8	75.555	71.91	66.375	76.125	70.545	71.595	66.3873	62.58	71.505
	491	75	73.995	69.24	77.025	72.165	72.69	68.0993	60.885	75.465
	491.2	75.84	70.38	68.13	79.725	73.41	71.01	63.4179	63.33	73.695
	491.4	74.895	69.96	65.01	80.085	67.695	72	64.4178	63.885	72.945
	491.6	73.89	67.515	68.235	77.85	71.46	71.97	67.0842	64.56	72.48
	491.8	75.405	69.285	67.395	79.35	74.805	70.995	66.1298	60.075	74.595
	492	75.045	71.355	63.885	79.125	70.68	67.875	64.7814	61.68	75.03
	492.2	75.405	69.165	68.235	79.245	68.145	70.875	65.7813	63.75	72.36
	492.4	75.225	72.165	66.57	79.485	70.65	71.64	65.4783	60.555	72.195
	492.6	71.67	67.425	66.375	75.9	69.33	73.62	63.6149	60.9	74.82
	492.8	73.83	70.005	66.435	81.93	70.575	68.805	64.736	60.105	71.385
	493	71.34	69.18	64.005	78.09	72.72	70.215	64.0996	62.955	74.235
	493.2	71.805	69.39	63.675	77.085	68.955	69.96	65.8419	60.615	69.9
	493.4	74.415	65.64	65.61	77.82	67.65	69.45	63.221	59.79	70.035
	493.6	72.735	67.995	64.62	78.165	71.04	68.4	60.7666	60.21	71.145
	493.8	69.06	66.93	66.165	76.14	66.915	70.245	62.7816	59.985	71.205
	494	68.985	68.115	66.63	75.33	67.755	69.63	64.3572	62.835	69.225
	494.2	73.17	65.91	63.69	75.24	67.815	72.09	65.7056	59.355	69.27
	494.4	70.41	66.93	63.915	72.72	67.95	68.28	62.9634	60.255	70.665
	494.6	69.06	65.94	64.71	76.365	66.03	70.02	62.5543	61.755	67.245
	494.8	72.885	66.84	64.515	74.205	65.565	67.89	62.0544	57.72	68.64
	495	68.55	66.39	62.97	73.125	69.12	71.7	64.2208	57.99	73.38
	495.2	70.155	65.535	62.73	76.35	64.695	70.32	64.2208	61.38	67.305
	495.4	70.575	64.77	62.415	75.345	66.585	70.935	59.7819	58.485	72.06
	495.6	72.165	66.315	61.065	74.64	64.95	69.465	62.6301	61.635	71.895
	495.8	68.325	64.695	61.755	72.315	65.07	67.245	60.797	60.36	67.23
	496	67.845	65.895	59.955	75.63	65.43	66.705	59.8274	57.33	69.795
	496.2	69.09	64.98	62.715	73.47	63.15	66.825	63.2361	58.425	68.04
	496.4	68.775	63.165	61.335	71.505	64.725	68.58	59.6304	58.215	65.55
	496.6	69.195	64.47	61.77	74.91	67.335	69.96	63.4179	57.33	68.145
	496.8	69.81	66.525	59.415	72.675	63.78	67.575	63.5694	61.125	68.46
	497	67.71	62.715	62.115	71.655	65.4	68.25	56.9792	58.845	66.78
	497.2	68.475	64.2	62.04	73.545	63.3	63.36	57.6003	58.35	68.97
	497.4	67.23	60.975	59.235	73.17	64.755	66.855	60.4031	58.395	68.745
	497.6	66.495	63.51	58.71	73.26	61.335	65.775	62.3119	59.22	67.485
	497.8	66.33	61.965	61.995	72.27	65.565	64.425	61.2514	56.43	65.895
	498	64.035	62.01	57.195	71.28	60.21	65.355	59.5698	56.04	66.555
	498.2	66.705	63.24	58.26	71.46	65.04	65.055	57.4034	55.29	67.695
	498.4	64.02	60.93	58.44	69.015	63.915	64.275	57.5851	54.075	66.75
	498.6	67.02	61.2	59.01	70.29	63.585	62.82	56.6913	54.555	64.98
	498.8	62.835	64.62	58.665	68.265	60.12	64.26	56.9488	54.93	65.94
	499	63.72	60.48	59.805	68.28	61.68	63.045	57.7367	56.355	67.515
	499.2	63.87	60.075	59.265	71.43	60.15	64.59	58.7669	55.665	66.42
	499.4	64.065	60.825	57.615	69.105	59.61	64.68	58.3275	56.07	65.16
	499.6	65.43	60.93	58.965	65.625	61.545	63.045	59.6456	55.02	65.55
	499.8	62.61	59.01	58.59	70.05	63.765	61.725	58.3275	54.63	61.905
	500	67.02	59.34	64.65	65.535	62.085	64.23	61.9181	55.185	61.665

## Sheet: figure 2h
	wavelength (nm)	BSA-Man@Mn	wavelength (nm)	Ft@Lap	wavelength (nm)	BSA-Man@Mn-Ft@lap
	500.01	0.021	500.01	-0.035	500.01	-0.005
	498	0.021	498	-0.0312	498	-0.002
	495.99	0.016	495.99	-0.0288	495.99	-0.005
	493.98	0.023	493.98	-0.0279	493.98	0.0027
	492	0.021	492	-0.0321	492	0.0026
	489.99	0.022	489.99	-0.0221	489.99	0.0054
	487.98	0.02	487.98	-0.0246	487.98	0.006
	486	0.021	486	-0.018	486	0.0096
	483.98	0.013	483.98	-0.0246	483.98	0.0022
	482.01	0.013	482.01	-0.0149	482.01	0.005
	479.99	0.018	479.99	-0.0143	479.99	0.0115
	478.01	0.019	478.01	-0.0126	478.01	0.0144
	475.99	0.018	475.99	-0.0102	475.99	0.0146
	474.01	0.019	474.01	-0.0104	474.01	0.0176
	471.99	0.019	471.99	-0.0104	471.99	0.0186
	470.01	0.019	470.01	-0.0077	470.01	0.0214
	467.98	0.021	467.98	-0.0052	467.98	0.0252
	466	0.02	466	-0.004	466	0.0256
	464.01	0.019	464.01	-0.0023	464.01	0.0262
	461.99	0.023	461.99	-0.0023	461.99	0.0315
	460	0.018	460	-0.0014	460	0.0287
	457.98	0.017	457.98	0.0019	457.98	0.03
	455.99	0.021	455.99	0.0023	455.99	0.0352
	454	0.022	454	0.0042	454	0.0392
	452.01	0.019	452.01	0.0046	452.01	0.0383
	449.98	0.022	449.98	0.0068	449.98	0.0433
	447.99	0.022	447.99	0.0073	447.99	0.0453
	446	0.017	446	0.0105	446	0.0436
	444	0.021	444	0.01	444	0.0492
	442.01	0.023	442.01	0.0115	442.01	0.054
	439.98	0.02	439.98	0.015	439.98	0.0523
	437.98	0.02	437.98	0.0133	437.98	0.0541
	435.99	0.022	435.99	0.0147	435.99	0.059
	433.99	0.021	433.99	0.0182	433.99	0.06
	432	0.021	432	0.0172	432	0.0626
	430	0.022	430	0.014	430	0.065
	428	0.024	428	0.0166	428	0.0696
	426	0.024	426	0.0185	426	0.0723
	424	0.021	424	0.0174	424	0.0706
	422	0.025	422	0.0164	422	0.0764
	420	0.02	420	0.0181	420	0.0739
	418	0.02	418	0.0189	418	0.0763
	415.99	0.021	415.99	0.0164	415.99	0.0795
	413.99	0.022	413.99	0.0179	413.99	0.0827
	411.99	0.025	411.99	0.0189	411.99	0.0879
	409.98	0.02	409.98	0.0153	409.98	0.0866
	407.98	0.025	407.98	0.0158	407.98	0.0926
	406.01	0.027	406.01	0.0165	406.01	0.098
	404	0.021	404	0.0204	404	0.0926
	402	0.024	402	0.0212	402	0.0989
	399.99	0.026	399.99	0.0183	399.99	0.1059
	397.98	0.025	397.98	0.0186	397.98	0.1081
	396.01	0.028	396.01	0.0198	396.01	0.1153
	394	0.018	394	0.0246	394	0.1102
	391.99	0.027	391.99	0.019	391.99	0.1204
	389.98	0.026	389.98	0.0236	389.98	0.1253
	388	0.031	388	0.0216	388	0.1343
	385.99	0.026	385.99	0.0272	385.99	0.136
	383.98	0.028	383.98	0.0323	383.98	0.1419
	382	0.028	382	0.0338	382	0.1474
	379.99	0.028	379.99	0.036	379.99	0.1545
	378.01	0.037	378.01	0.04	378.01	0.1679
	376	0.025	376	0.0455	376	0.1648
	373.98	0.027	373.98	0.0517	373.98	0.1731
	372	0.034	372	0.0524	372	0.1869
	369.99	0.035	369.99	0.0618	369.99	0.1864
	368.01	0.036	368.01	0.0737	368.01	0.2112
	365.99	0.028	365.99	0.0782	365.99	0.2037
	364.01	0.028	364.01	0.0782	364.01	0.218
	361.99	0.03	361.99	0.0907	361.99	0.2268
	360.01	0.029	360.01	0.0994	360.01	0.2341
	357.99	0.033	357.99	0.0962	357.99	0.2517
	356	0.028	356	0.1087	356	0.2543
	353.98	0.029	353.98	0.1182	353.98	0.261
	352	0.03	352	0.1205	352	0.2715
	349.98	0.029	349.98	0.1205	349.98	0.2835
	347.99	0.029	347.99	0.1343	347.99	0.2898
	346.01	0.036	346.01	0.1329	346.01	0.2992
	343.98	0.033	343.98	0.1395	343.98	0.3056
	342	0.037	342	0.142	342	0.3244
	340.01	0.039	340.01	0.1426	340.01	0.3277
	337.98	0.039	337.98	0.1533	337.98	0.3345
	335.99	0.043	335.99	0.1648	335.99	0.3443
	334.01	0.041	334.01	0.1642	334.01	0.357
	331.98	0.036	331.98	0.1665	331.98	0.3627
	329.99	0.043	329.99	0.168	329.99	0.3784
	328	0.048	328	0.1779	328	0.3857
	326.01	0.042	326.01	0.1756	326.01	0.3935
	323.98	0.047	323.98	0.1772	323.98	0.4049
	321.99	0.049	321.99	0.1978	321.99	0.4228
	319.99	0.057	319.99	0.1986	319.99	0.4463
	318	0.05	318	0.218	318	0.4534
	316.01	0.06	316.01	0.2252	316.01	0.4806
	314.01	0.051	314.01	0.245	314.01	0.4911
	311.98	0.058	311.98	0.2634	311.98	0.5197
	309.99	0.061	309.99	0.2967	309.99	0.552
	307.99	0.059	307.99	0.316	307.99	0.5692
	306	0.069	306	0.3368	306	0.6063
	304	0.081	304	0.3767	304	0.6355
	302	0.085	302	0.4105	302	0.666
	300.01	0.102	300.01	0.4399	300.01	0.7005
	298.01	0.126	298.01	0.4593	298.01	0.7347
	296.01	0.1454	296.01	0.4921	296.01	0.7593
	294.01	0.1903	294.01	0.5161	294.01	0.7769
	292.01	0.2799	292.01	0.5388	292.01	0.8198
	290.01	0.3524	290.01	0.567	290.01	0.8245
	288.01	0.4621	288.01	0.5796	288.01	0.8544
	286.01	0.5382	286.01	0.5835	286.01	0.8557
	284.01	0.5955	284.01	0.5934	284.01	0.8684
	282.01	0.6244	282.01	0.5974	282.01	0.8754
	280.01	0.6536	280.01	0.5916	280.01	0.8789
	278.01	0.67	278.01	0.5917	278.01	0.8955
	276.01	0.651	276.01	0.6267	276.01	0.8953
	274	0.6331	274	0.6708	274	0.9474
	272	0.601	272	0.7455	272	1.0091
	270	0.5696	270	0.872	270	1.0957
	267.99	0.5466	267.99	1.0174	267.99	1.2159
	265.99	0.4962	265.99	1.1119	265.99	1.2625
	263.98	0.4811	263.98	1.1539	263.98	1.3218
	261.98	0.4498	261.98	1.1642	261.98	1.3348
	260.01	0.4073	260.01	1.2438	260.01	1.3629
	258	0.3992	258	1.2878	258	1.4047
	256	0.3708	256	1.2756	256	1.4388
	253.99	0.3644	253.99	1.2204	253.99	1.3732
	251.98	0.3572	251.98	1.1705	251.98	1.3272
	250.01	0.3648	250.01	1.106	250.01	1.289
	248.01	0.4018	248.01	1.0658	248.01	1.2563
	246	0.4333	246	1.0533	246	1.1996
	243.99	0.5855	243.99	1.0315	243.99	1.2074
	241.98	0.738	241.98	1.0701	241.98	1.1737
	240.01	1.0518	240.01	1.1992	240.01	1.2019
	238	1.5549	238	1.3114	238	1.2586
	235.99	2.1117	235.99	1.6883	235.99	1.3532
	233.98	3.1668	233.98	2.0904	233.98	1.5276
	232.01	3.2866	232.01	9.9	232.01	1.785
	229.99	10.11	229.99	9.9	229.99	2.2985
	227.98	10.11	227.98	3.2337	227.98	10
	226.01	3.5532	226.01	3.0947	226.01	3.4586
	224	3.6382	224	2.7944	224	3.6951
	221.98	3.7416	221.98	9.9	221.98	3.4478
	220.01	3.359	220.01	3.3258	220.01	3.3788
	218	3.2923	218	2.2472	218	3.2727
	215.98	3.4458	215.98	1.917	215.98	3.177
	214.01	3.2391	214.01	1.8256	214.01	2.7946
	211.99	3.4995	211.99	9.9	211.99	3.9036
	209.98	2.968	209.98	1.2846	209.98	2.8777
	208	3.1215	208	0.4918	208	3.0329
	205.99	2.9384	205.99	0.3181	205.99	10
	204.01	3.0467	204.01	9.9	204.01	3.2463
	201.99	2.6429	201.99	-0.104	201.99	3.1818
	199.98	2.5983	199.98	0.0546	199.98	10

## Sheet: figure 2i
	time (hours)	pH5.5+cathepsin B			pH5.5			pH6.5+cathepsin B			pH6.5			pH7.4+cathepsin B			pH7.4
	0	0	0.03	0.034	0.015	0.026	0.045	0.018	0.026	0.043	0.025	0.012	0.012	0.065	0.016	0.02	0.016	0.056	0.015
	0.5	6.3	7.2	5.4	2.75	3.06	3.25	2.14	4.2	3.01	1.45	1.26	1.66	2.45	2.1	2.46	1.55	1.26	0.95
	1	10.69	13.06	14.02	5.98	6.03	6.15	5.62	4.45	5.51	3.26	3.02	2.56	4.85	4.59	4.49	2.52	3.26	1.91
	2	23.68	22.95	24.27	16.36	14.25	16.28	8.32	9.41	7.73	5.26	4.65	5.02	6.65	6.57	6.69	4.65	5.51	2.95
	4	40.12	38.56	36.76	23.76	21.95	22.85	12.03	10.1	11.2022	8.116	6.15	7.04	9.85	9.595	10.42	6.28	6.54	6.94
	6	52.21	56.16	50.64	32.02	27.211	30.0125	13.89	12.66	14.97	9.98	8.9	7.26	12.87	12.251	12.25	9.02	7.56	8.15
	8	65.35	63.72	61.94	37.46	38.26	33.68	17.62	15.64	17.65	10.02	8.5	9.22	14.6	14.685	14.45	10.022	8.97	9.85
	10	65.65	67.43	68.85	42.26	40.26	38.45	19.96	17.45	18.96	11.26	12.26	8.95	18.25	14.785	16.85	11.02	8.9	9.66
	12	73.35	70.24	67.964	41.26	43.65	45.16	21.84	21.05	19.85	11.9	10.73	12.64	18.42	17.52	16.74	12.06	10.65	8.346
	24	72.025	74.12	70.15	45.62	42.56	45.85	24.879	21.03	22.76	13.04	12.05	11.715	18.74	20.06	19.26	13.26	9.769	10.019

## Sheet: figure 2j
	Time (hours)	pH5.5+cathepsin B			pH5.5			pH6.5+cathepsin B			pH6.5			pH7.4+cathepsin B			pH7.4
	0	0.023	0	0.012	0.023	0.0014	0.051	0.026	0.012	0.032	0.018	0.023	0.015	0.025	0.015	0.064	0.023	0.017	0.015
	0.5	3.98	6.015	6.025	4.62	3.21	2.12	3.24	3.09	2.84	1.59	1.52	1.22	2.02	1.84	1.96	0.95	1.13	1.05
	1	9.84	10.92	11.98	5.04	7.01	3.79	5.18	5.26	5.03	3.09	2.95	2.76	1.95	2.12	2.03	2.18	2.09	1.83
	2	23.21	19.52	21.66	10.09	13.02	11.56	9.66	8.18	7.62	4.91	5.06	4.95	4.03	3.95	3.87	4.03	3.75	3.95
	4	41.82	37.62	39.34	22.74	24.87	20.14	9.95	12.23	11.09	5.16	7.01	8.94	7.26	5.45	6.011	5.96	6.52	6.27
	6	58.65	59.24	55.12	35.26	33.62	31.76	13.89	11.65	15.96	7.26	9.9	8.79	7.95	8.36	8.46	7.26	9.45	7.94
	8	65.93	67.53	63.79	46.95	42.12	39.15	18.92	14.75	17.03	8.01	10.76	8.64	10.34	9.36	8.46	10.26	9.46	8.34
	10	71.26	71.15	69.01	48.62	45.91	51.25	16.36	19.56	20.9	12.12	8.94	10.81	10.32	9.87	10.65	12.06	10.2	9.11
	12	77.62	77.65	75.64	52.06	47.26	49.62	20.84	22.15	20.18	13.02	10.62	11.9	11.66	12.76	10.95	11.24	13.63	10.56
	24	78.16	77.115	75.96	50.92	52.95	46.985	23.96	23.86	21.42	12.21	14.04	10.25	11.65	12.46	12.19	10.62	13.06	12.62

## Sheet: figure 3c
		12h			24h
	control	0.3	0.54	0.69	0.5	0.85	0.92
	pH7.4	2.2	2.65	1.98	3.25	2.65	3.54
	pH6.5	6.3	5.96	5.76	8.96	7.85	8.83

## Sheet: figure 3f
	Control	BSA-Man-Ft	BSA-Man-Ft@Lap	BSA-Man@Mn2+-Ft	BSA-Man@Mn2+-Ft@Lap
	24.25	23.95	9.35	20.36	3.65
	25.32	24.62	10.26	18.62	2.96
	24.32	23.15	10.62	18.2	3.54

## Sheet: figure 3i
	Control	BSA-Man-Ft	BSA-Man-Ft@Lap	BSA-Man@Mn2+-Ft	BSA-Man@Mn2+-Ft@Lap
	5.36	6.04	19.65	9.35	23.54
	5.962	7.665	20.658	10.85	25.025
	6.852	7.056	18.15	7.931	22.941

## Sheet: figure 3j
	Control	BSA-Man-Ft	BSA-Man-Ft@Lap	BSA-Man@Mn2+-Ft	BSA-Man@Mn2+-Ft@Lap
	1.09091	1.11212	1.97576	1.30606	2.46909
	1.26	1.23	2.03	1.3065	2.5216
	1.035	1.05	1.86	1.3256	2.5353

[truncated: 62 more sheets: figure 4b, figure 4e, figure 4h, figure 5d, figure 5e, figure 5f, figure 5g, figure 6c, figure 6f, figure 6h, figure 6i, figure 6j, figure 7f, figure 7g, figure 7h, figure 7i, figure 8c, figure 8d, figure 9c, figure 9d …]
